# Supplementary material for: Copper-catalysed site-selective arylation of pyrazoles
Source: Nat Chem. 2026 Jun 12;18(8):1487–95. doi: 10.1038/s41557-026-02148-z (PMC13423811; doi:10.1038/s41557-026-02148-z)
Supplement: Supplementary file 2 — Compressed computational data. [file 41557_2026_2148_MOESM2_ESM.zip]

Archive with 5 entries (4 files):
- Cartesian_Coordinates/
- Cartesian_Coordinates/Cartesian_Coordinates_Combined.xyz
- Cartesian_Coordinates/Cartesian_Coordinates_Combined_txt.txt
- Cartesian_Coordinates/Cartesian_Coordinates_txt.zip
- Cartesian_Coordinates/Cartesian_Coordinates_xyz.zip
