# Supplementary material for: Copper-catalysed site-selective arylation of pyrazoles
Source: Nat Chem. 2026 Jun 12;18(8):1487–95. doi: 10.1038/s41557-026-02148-z (PMC13423811; doi:10.1038/s41557-026-02148-z)
Supplement: Supplementary file 2 — Compressed computational data. [file 41557_2026_2148_MOESM2_ESM.zip › Cartesian_Coordinates/Cartesian_Coordinates_Combined.xyz]

10
Benzyne2.log
C        0.6226060       -1.2325910        0.0000130
C       -0.6226060       -1.2325910       -0.0000050
C       -1.4607120       -0.1323550       -0.0000220
C       -0.7028600        1.0528440        0.0000250
C        0.7028600        1.0528440       -0.0000220
C        1.4607120       -0.1323550        0.0000090
H       -2.5446710       -0.1331500       -0.0000030
H       -1.2251500        2.0057600        0.0000710
H        1.2251490        2.0057600       -0.0000530
H        2.5446710       -0.1331500       -0.0000000
122
Cu_NA_3t_B3LYP.log
P        0.2016920       -2.0061010       -0.0599040
P        0.1597540        2.0310210       -0.0598300
Cu       -0.7759350        0.0021220        0.0705820
N       -2.7158950       -0.0148210       -0.0040370
C       -3.7652640       -0.0308200        0.8591200
C       -4.5236900       -0.0489430       -1.2291030
C       -4.9461270       -0.0533130        0.1135910
H       -5.9614340       -0.0700970        0.4851540
N       -3.1821770       -0.0258410       -1.2896070
C        1.8142950        2.2366150       -0.8550220
C        2.7517610        1.1970870       -0.8187360
C        2.2057770        3.4107930       -1.5218920
C        4.0160060        1.2700720       -1.4215830
C        3.4521530        3.5161450       -2.1326840
H        1.5224760        4.2506480       -1.5781740
C        4.3518920        2.4491180       -2.0867150
H        3.7250440        4.4315230       -2.6500190
H        5.3164730        2.5446910       -2.5734560
C        1.8328570       -2.1790730       -0.9058450
C        2.7606760       -1.1321060       -0.8510950
C        2.2260940       -3.3312900       -1.6077300
C        4.0223000       -1.1796070       -1.4598200
C        3.4686380       -3.4085660       -2.2316940
H        1.5475500       -4.1736270       -1.6830100
C        4.3619640       -2.3375790       -2.1600010
H        3.7442800       -4.3063700       -2.7775910
H        5.3247850       -2.4134580       -2.6536900
O        2.4022320        0.0223300       -0.1737830
C        4.9248880        0.0448690       -1.2772590
C        0.5273560       -2.8384570        1.5831140
C        0.9975990       -4.3011930        1.5115410
C        1.5034070       -1.9865000        2.4162620
H       -0.4485810       -2.8154730        2.0845880
C        1.1930940       -4.8867060        2.9205770
H        1.9483640       -4.3501790        0.9637890
H        0.2766590       -4.9108470        0.9539710
C        1.6991530       -2.5757380        3.8204560
H        2.4736150       -1.9387560        1.9023580
H        1.1391060       -0.9566210        2.4833930
C        2.1643040       -4.0373220        3.7529370
H        1.5536610       -5.9206820        2.8474520
H        0.2195850       -4.9278500        3.4309960
H        2.4195500       -1.9684830        4.3834150
H        0.7460330       -2.5226180        4.3671020
H        2.2663810       -4.4538910        4.7629250
H        3.1625860       -4.0764110        3.2920150
C       -0.8983880       -3.1754740       -0.9992610
C       -2.2153620       -3.3920160       -0.2241120
C       -1.1694340       -2.5658920       -2.3914070
H       -0.4093110       -4.1516550       -1.1207490
C       -3.2054880       -4.2379000       -1.0391390
H       -2.6634830       -2.4178190       -0.0058520
H       -2.0169130       -3.8811620        0.7382990
C       -2.1629810       -3.4200200       -3.1921350
H       -1.5994220       -1.5650640       -2.2546890
H       -0.2278380       -2.4547630       -2.9441050
C       -3.4730490       -3.6127260       -2.4149510
H       -4.1427650       -4.3415090       -0.4779670
H       -2.7996980       -5.2531870       -1.1704910
H       -2.3602710       -2.9416070       -4.1598150
H       -1.7163430       -4.4030580       -3.4094320
H       -4.1703250       -4.2374260       -2.9881890
H       -3.9479970       -2.6341530       -2.2721380
C        0.3863860        2.8887680        1.5860890
C        1.1649130        1.9686850        2.5440280
C        1.0014000        4.2970080        1.5338690
H       -0.6361930        2.9780040        1.9735690
C        1.2942890        2.5894090        3.9423900
H        2.1633800        1.7669420        2.1307420
H        0.6546800        1.0009290        2.6111340
C        1.1096500        4.9058730        2.9419290
H        2.0035800        4.2412720        1.0893150
H        0.4031670        4.9508610        0.8869600
C        1.9112190        3.9938500        3.8818330
H        1.8912820        1.9331180        4.5884170
H        0.2940440        2.6535220        4.3956100
H        1.5728120        5.8990840        2.8834960
H        0.0998410        5.0520600        3.3527580
H        1.9634010        4.4314410        4.8866730
H        2.9457830        3.9189250        3.5149010
C       -0.9365710        3.1585970       -1.0567590
C       -1.1484780        2.5064510       -2.4402650
C       -2.2834420        3.3655660       -0.3316250
H       -0.4649600        4.1420770       -1.1879670
C       -2.1340160        3.3133010       -3.2974360
H       -1.5620550        1.5008330       -2.2879500
H       -0.1865610        2.4004900       -2.9579380
C       -3.2679780        4.1595540       -1.2041490
H       -2.7132590        2.3876300       -0.0935150
H       -2.1291080        3.8937930        0.6178370
C       -3.4740480        3.4901030       -2.5694400
H       -2.2851360        2.8048590       -4.2580790
H       -1.7051940        4.3017910       -3.5254230
H       -4.2253890        4.2537400       -0.6763110
H       -2.8848860        5.1813960       -1.3519130
H       -4.1685620        4.0797710       -3.1817840
H       -3.9263640        2.5026590       -2.4149530
C        5.5033830        0.0228180        0.1660890
H        6.1247010       -0.8684030        0.3093930
H        6.1203270        0.9119240        0.3385220
H        4.7038260        0.0085980        0.9120470
C        6.0905840        0.0630820       -2.2751880
H        6.7247660        0.9396490       -2.1109620
H        6.7271720       -0.8165790       -2.1392800
H        5.7364490        0.0792290       -3.3112750
C       -3.5617680       -0.0112120        2.3632500
C       -5.3441950       -0.0646080       -2.4853300
H       -5.9875750       -0.9523620       -2.5438930
H       -5.9983520        0.8142070       -2.5592200
H       -4.6822620       -0.0678950       -3.3576230
C       -2.8157610        1.2784690        2.7638480
H       -1.8517580        1.3201490        2.2496950
H       -3.3853980        2.1692190        2.4770480
H       -2.6317090        1.3124720        3.8456810
C       -2.7040270       -1.2199810        2.7910170
H       -1.7382760       -1.1894360        2.2778090
H       -2.5187270       -1.2118540        3.8729280
H       -3.1915250       -2.1644930        2.5260700
C       -4.9153410       -0.0648860        3.0897900
H       -4.7675310       -0.0529400        4.1765970
H       -5.5399270        0.7945510        2.8216670
H       -5.4649790       -0.9765160        2.8299070
122
Cu_NA_3t_B97D.log
P        0.2172940       -2.0430550       -0.0555090
P        0.1877490        2.0842150       -0.0481870
Cu       -0.7615630        0.0167500        0.0448540
N       -2.7577850       -0.0028000       -0.0867930
C       -3.7805250       -0.0298520        0.8120910
C       -4.5978220       -0.0487080       -1.2629720
C       -4.9907930       -0.0606280        0.0977320
H       -6.0046250       -0.0860950        0.5036410
N       -3.2525220       -0.0138250       -1.3528340
C        1.8645580        2.2863210       -0.8110950
C        2.7777030        1.2095240       -0.8204860
C        2.2739290        3.4811180       -1.4437610
C        4.0471040        1.2807770       -1.4365040
C        3.5254280        3.5801430       -2.0674030
H        1.5973090        4.3415380       -1.4612800
C        4.4047350        2.4836400       -2.0670080
H        3.8181600        4.5157840       -2.5597200
H        5.3790990        2.5726100       -2.5592080
C        1.8677940       -2.2147940       -0.8782760
C        2.7779880       -1.1360150       -0.8612010
C        2.2693140       -3.3842730       -1.5604940
C        4.0436610       -1.1849740       -1.4853990
C        3.5146980       -3.4579610       -2.2008260
H        1.5919180       -4.2433030       -1.6039210
C        4.3956880       -2.3635040       -2.1638600
H        3.8021060       -4.3733560       -2.7327520
H        5.3669380       -2.4347900       -2.6650390
O        2.3963630        0.0263020       -0.2196020
C        4.9503680        0.0437910       -1.3213940
C        0.5107260       -2.8916300        1.5928670
C        1.0040360       -4.3470770        1.4982530
C        1.4520260       -2.0378560        2.4675680
H       -0.4892150       -2.8944950        2.0684660
C        1.1664400       -4.9616040        2.9034350
H        1.9818460       -4.3636710        0.9769030
H        0.3007640       -4.9520600        0.8948840
C        1.6173560       -2.6560720        3.8679030
H        2.4432670       -1.9746100        1.9734020
H        1.0662930       -1.0045250        2.5381940
C        2.1071300       -4.1134360        3.7795130
H        1.5437800       -6.0000020        2.8214130
H        0.1700580       -5.0176140        3.3897060
H        2.3180360       -2.0460210        4.4716420
H        0.6368810       -2.6322190        4.3880270
H        2.1944160       -4.5547140        4.7917770
H        3.1236940       -4.1254280        3.3327130
C       -0.8972590       -3.2018940       -1.0054910
C       -2.2120300       -3.4056890       -0.2165870
C       -1.1704850       -2.5812070       -2.3958020
H       -0.4107040       -4.1907490       -1.1306030
C       -3.2310640       -4.2245770       -1.0306610
H       -2.6426070       -2.4146920        0.0124650
H       -2.0037780       -3.9105630        0.7465800
C       -2.1911080       -3.4152040       -3.1916540
H       -1.5935990       -1.5674840       -2.2471100
H       -0.2218830       -2.4824030       -2.9594550
C       -3.5006490       -3.5737450       -2.3984630
H       -4.1717510       -4.3154250       -0.4529980
H       -2.8406070       -5.2541190       -1.1828930
H       -2.3861440       -2.9261640       -4.1662220
H       -1.7660660       -4.4190030       -3.4102280
H       -4.2332230       -4.1740660       -2.9735610
H       -3.9381660       -2.5700660       -2.2340230
C        0.3729710        2.9319910        1.6148010
C        1.0612250        1.9767250        2.6114590
C        1.0535470        4.3122830        1.5857900
H       -0.6722920        3.0698790        1.9521570
C        1.1361650        2.5981110        4.0177440
H        2.0839420        1.7436110        2.2500830
H        0.5054190        1.0206330        2.6399430
C        1.1115950        4.9239920        3.0001940
H        2.0843340        4.2006540        1.1952340
H        0.5155670        4.9892890        0.8942820
C        1.8210810        3.9770470        3.9860690
H        1.6687620        1.9135160        4.7069690
H        0.1043810        2.7142740        4.4100780
H        1.6243050        5.9055010        2.9674220
H        0.0773000        5.1110960        3.3573290
H        1.8426250        4.4210670        5.0006100
H        2.8769400        3.8494580        3.6664160
C       -0.9124010        3.2063070       -1.0622440
C       -1.1162690        2.5386830       -2.4438030
C       -2.2646980        3.4047890       -0.3375490
H       -0.4395660        4.2005900       -1.1973300
C       -2.1177650        3.3253390       -3.3087410
H       -1.5285440        1.5226630       -2.2787810
H       -0.1432030        2.4391060       -2.9640110
C       -3.2660020        4.1731570       -1.2206500
H       -2.6828300        2.4118530       -0.0935810
H       -2.1119490        3.9482450        0.6146750
C       -3.4634420        3.4749320       -2.5771340
H       -2.2582960        2.8033630       -4.2755580
H       -1.7053390        4.3318230       -3.5385890
H       -4.2317690        4.2601790       -0.6853270
H       -2.8924260        5.2063670       -1.3894710
H       -4.1849030        4.0396660       -3.2003080
H       -3.8825740        2.4654700       -2.4000420
C        5.5521190        0.0132710        0.1167710
H        6.1773020       -0.8910310        0.2441210
H        6.1785940        0.9104840        0.2822090
H        4.7517370       -0.0023610        0.8780450
C        6.1025900        0.0621680       -2.3398950
H        6.7446970        0.9460500       -2.1765680
H        6.7401410       -0.8309080       -2.2128950
H        5.7241490        0.0843400       -3.3784110
C       -3.5246180       -0.0054740        2.3128180
C       -5.4533750       -0.0651970       -2.5009600
H       -6.1130150       -0.9565830       -2.5356290
H       -6.1097610        0.8275060       -2.5626430
H       -4.8071230       -0.0790470       -3.3984150
C       -2.7672580        1.2892350        2.6888750
H       -1.8114810        1.3274660        2.1379840
H       -3.3546900        2.1854280        2.4161570
H       -2.5486630        1.3191200        3.7755120
C       -2.6482280       -1.2109090        2.7253620
H       -1.6814080       -1.1707410        2.1915540
H       -2.4455100       -1.1946490        3.8152670
H       -3.1401180       -2.1666680        2.4668430
C       -4.8582040       -0.0601780        3.0825590
H       -4.6721960       -0.0399350        4.1743310
H       -5.4976960        0.8036870        2.8206230
H       -5.4140020       -0.9852670        2.8388260
122
Cu_NA_3t.log
P        0.1963890       -2.0822590       -0.0415520
P        0.1910130        2.0813000       -0.0404360
Cu       -0.8129290       -0.0015380        0.1017280
N       -2.7880960       -0.0050050        0.0017300
C       -3.7818050       -0.0042720        0.9156830
C       -4.6496910       -0.0024760       -1.1136440
C       -5.0031490       -0.0026380        0.2467190
H       -5.9965640       -0.0017900        0.6734420
N       -3.3180150       -0.0038170       -1.2440480
C        1.8278860        2.2327540       -0.8624500
C        2.7330920        1.1680270       -0.8319540
C        2.2359040        3.3921210       -1.5358800
C        3.9984770        1.2251010       -1.4267830
C        3.4764610        3.4706230       -2.1548270
H        1.5652110        4.2438620       -1.5889560
C        4.3538300        2.3900840       -2.0986910
H        3.7635850        4.3750400       -2.6811170
H        5.3214020        2.4621750       -2.5841670
C        1.8348870       -2.2280310       -0.8616950
C        2.7367290       -1.1604180       -0.8313320
C        2.2469050       -3.3863030       -1.5346810
C        4.0024180       -1.2136720       -1.4260260
C        3.4878240       -3.4611420       -2.1532520
H        1.5790730       -4.2402910       -1.5875150
C        4.3616790       -2.3777320       -2.0973860
H        3.7779550       -4.3648610       -2.6790890
H        5.3295580       -2.4468620       -2.5826740
O        2.3554980        0.0033680       -0.1941540
C        4.8981560        0.0072320       -1.2532200
C        0.4601250       -2.9841350        1.5611030
C        0.9825280       -4.4185070        1.4386370
C        1.3589390       -2.1442190        2.4792980
H       -0.5404870       -3.0179650        2.0157820
C        1.1241920       -5.0684420        2.8193460
H        1.9648380       -4.4040460        0.9471590
H        0.3137070       -5.0165920        0.8071460
C        1.5157090       -2.8029580        3.8523240
H        2.3472220       -2.0263120        2.0099550
H        0.9404980       -1.1358800        2.5896720
C        2.0334480       -4.2371980        3.7265970
H        1.5144850       -6.0866800        2.7144220
H        0.1311920       -5.1538070        3.2819030
H        2.1864580       -2.2059000        4.4798990
H        0.5371730       -2.8146660        4.3526620
H        2.1129210       -4.7012590        4.7156170
H        3.0461980       -4.2187910        3.3002430
C       -0.8973000       -3.1781100       -1.0546830
C       -2.2299600       -3.4041810       -0.3196770
C       -1.1353320       -2.4892460       -2.4092300
H       -0.4277910       -4.1575360       -1.2236090
C       -3.2085490       -4.1931650       -1.1949990
H       -2.6730240       -2.4301180       -0.0723880
H       -2.0606630       -3.9396430        0.6238880
C       -2.1145940       -3.2879810       -3.2723490
H       -1.5715720       -1.4965820       -2.2236560
H       -0.1816260       -2.3471980       -2.9331500
C       -3.4388650       -3.4894210       -2.5333260
H       -4.1565450       -4.3164970       -0.6602400
H       -2.8075560       -5.2015850       -1.3752370
H       -2.2812310       -2.7626620       -4.2189720
H       -1.6774010       -4.2664880       -3.5204490
H       -4.1392900       -4.0636410       -3.1501480
H       -3.8887060       -2.5061130       -2.3426060
C        0.4562400        2.9792270        1.5641330
C        1.3684860        2.1442780        2.4736200
C        0.9654690        4.4185410        1.4440810
H       -0.5419100        3.0023380        2.0249350
C        1.5254690        2.7985200        3.8487460
H        2.3556230        2.0398450        1.9987680
H        0.9622160        1.1307120        2.5810810
C        1.1088130        5.0645520        2.8264900
H        1.9451790        4.4142940        0.9471500
H        0.2881100        5.0132530        0.8186060
C        2.0295380        4.2379330        3.7263840
H        2.2047310        2.2051670        4.4706520
H        0.5492740        2.7991140        4.3537660
H        1.4898860        6.0864650        2.7233860
H        0.1174080        5.1398010        3.2941990
H        2.1092570        4.6988890        4.7168390
H        3.0405100        4.2302890        3.2955010
C       -0.9067060        3.1776350       -1.0483760
C       -1.1447560        2.4934030       -2.4052460
C       -2.2388750        3.3975560       -0.3105550
H       -0.4400430        4.1589480       -1.2142640
C       -2.1273680        3.2929820       -3.2637820
H       -1.5778740        1.4987310       -2.2231690
H       -0.1914140        2.3561660       -2.9311000
C       -3.2206710        4.1874870       -1.1813920
H       -2.6793880        2.4215650       -0.0662990
H       -2.0694010        3.9296720        0.6349060
C       -3.4510570        3.4882240       -2.5220580
H       -2.2940880        2.7709550       -4.2122120
H       -1.6930350        4.2735610       -3.5087150
H       -4.1682390        4.3063340       -0.6448630
H       -2.8224760        5.1975910       -1.3583400
H       -4.1539010        4.0628900       -3.1357030
H       -3.8980860        2.5030520       -2.3343480
C        5.4510260        0.0086500        0.1905590
H        4.6390760        0.0075790        0.9234920
H        6.0681860       -0.8805760        0.3553870
H        6.0652470        0.9000270        0.3547340
C        6.0717100        0.0088370       -2.2310000
H        5.7316820        0.0078700       -3.2715130
H        6.7016260        0.8880000       -2.0689840
H        6.7045920       -0.8680720       -2.0683180
C       -3.4720380       -0.0065730        2.3974930
C       -5.5301280       -0.0011860       -2.3270030
H       -6.1780270        0.8819420       -2.3599850
H       -4.9056360       -0.0006350       -3.2252310
H       -6.1785310       -0.8838860       -2.3614480
C       -2.6332510        1.2316230        2.7452520
H       -1.7099010        1.2201720        2.1542430
H       -3.1735190        2.1541710        2.5050500
H       -2.3636470        1.2443310        3.8087590
C       -2.6482020       -1.2550940        2.7443790
H       -2.3819580       -1.2734040        3.8086770
H       -3.1983620       -2.1707610        2.5005090
H       -1.7229820       -1.2526650        2.1562750
C       -4.7663580        0.0008360        3.2119320
H       -5.3632300        0.8902220        2.9846270
H       -5.3728150       -0.8822870        2.9855530
H       -4.5441750        0.0000670        4.2850530
46
Cu_NA_4q.log
C        2.5734510       -3.3788810        0.3370970
C        3.7586820       -2.6822130        0.2763260
C        3.7306640       -1.2762240        0.1699770
C        2.4675990       -0.6599740        0.1309580
C        1.3608210       -2.6670800        0.2965820
C        4.9143560       -0.4623760        0.1037980
C        2.3773640        0.7790770        0.0170950
C        3.5531030        1.5478230       -0.0417730
C        4.8296640        0.8880710        0.0048410
C        3.3998620        2.9464780       -0.1452190
H        4.2812420        3.5802610       -0.1915440
C        2.1348550        3.4871030       -0.1846290
C        1.0228220        2.6252950       -0.1237910
H        5.8812320       -0.9558100        0.1377670
H        2.5568700       -4.4593800        0.4198850
H        4.7140920       -3.1985630        0.3099550
H        0.4065020       -3.1822350        0.3495690
H        5.7277410        1.4970970       -0.0415500
H        1.9810380        4.5572820       -0.2614620
H        0.0077680        3.0123540       -0.1531420
Cu       -0.3479870       -0.1799590        0.2328450
N        1.3041850       -1.3491220        0.1980150
N        1.1381340        1.3136070       -0.0287560
N       -2.1997780       -0.0292910        0.6002610
C       -3.2495840       -0.0522260       -0.2495240
C       -3.9626150        0.2565600        1.8132010
C       -4.4142620        0.1274280        0.4850680
H       -5.4327900        0.1592790        0.1231310
N       -2.6333020        0.1616030        1.8680620
C       -4.7616500        0.4701350        3.0628660
H       -5.4667930       -0.3495540        3.2411990
H       -4.0835040        0.5300290        3.9178750
H       -5.3446360        1.3971460        3.0209880
C       -3.0195260       -0.2396280       -1.7326540
C       -2.1449760        0.9109000       -2.2555780
H       -1.1963250        0.9175730       -1.7055730
H       -1.9292250        0.7970240       -3.3248690
H       -2.6355000        1.8762600       -2.0927120
C       -4.3519580       -0.2566000       -2.4812540
H       -4.1889120       -0.3943840       -3.5564520
H       -4.9876070       -1.0721920       -2.1209700
H       -4.8918180        0.6844470       -2.3323080
C       -2.2737230       -1.5620170       -1.9683280
H       -2.8597160       -2.4102650       -1.6002080
H       -2.0543640       -1.7139620       -3.0320680
H       -1.3280480       -1.5410730       -1.4134430
122
Cu_NB_3t_B3LYP.log
P       -0.2135580       -2.0619570        0.4462280
P       -0.6278520        1.8653450        0.0973750
Cu        0.5772640        0.0199710        0.4137530
N        2.4956440        0.2134290        0.5421090
C        3.3553590        0.3985740        1.5725310
C        4.4923090        0.3148450       -0.3345100
C        4.6525070        0.4708530        1.0571630
H        5.5678800        0.6160480        1.6141010
N        3.1880460        0.1614080       -0.6312420
C       -1.8029480        1.8598180       -1.3226450
C       -2.5113170        0.6873630       -1.6208380
C       -2.0284470        2.9631610       -2.1611730
C       -3.3857700        0.5598010       -2.7064650
C       -2.8875590        2.8701790       -3.2543390
H       -1.5113080        3.8978240       -1.9732480
C       -3.5560020        1.6751750       -3.5293480
H       -3.0371410        3.7320220       -3.8983640
H       -4.2173630        1.6225700       -4.3874300
C       -1.3535660       -2.5674510       -0.9104970
C       -2.2768030       -1.6357350       -1.4044800
C       -1.3466140       -3.8311440       -1.5218800
C       -3.1409060       -1.8861800       -2.4766140
C       -2.1902880       -4.1147350       -2.5939540
H       -0.6602890       -4.5959570       -1.1747680
C       -3.0754030       -3.1467720       -3.0737310
H       -2.1579820       -5.0945540       -3.0617860
H       -3.7198840       -3.3862970       -3.9126230
O       -2.3289610       -0.4001430       -0.7856760
C       -4.1260360       -0.7745970       -2.8575390
C        1.1762320       -3.2980510        0.3375340
C        1.9633280       -3.0310890       -0.9640780
C        2.0846280       -3.1426530        1.5765390
H        0.7752150       -4.3228830        0.3336160
C        3.2417980       -3.8770650       -1.0496800
H        2.2424500       -1.9704270       -0.9937720
H        1.3267910       -3.2205800       -1.8366350
C        3.3533920       -3.9997710        1.4648870
H        2.3766680       -2.0900720        1.6641770
H        1.5384440       -3.4138520        2.4883030
C        4.1285120       -3.6666840        0.1847360
H        3.7896250       -3.6117690       -1.9617010
H        2.9799510       -4.9435920       -1.1325900
H        3.9814170       -3.8354750        2.3498460
H        3.0789720       -5.0659080        1.4635020
H        5.0357860       -4.2807340        0.1149920
H        4.4475610       -2.6165690        0.2265560
C       -1.1083290       -2.5137280        2.0380560
C       -0.6546740       -1.5445720        3.1526740
C       -2.6430930       -2.5253560        1.9015590
H       -0.7886590       -3.5307740        2.3093300
C       -1.3454660       -1.8458180        4.4897070
H       -0.8889290       -0.5164170        2.8427100
H        0.4337790       -1.5776600        3.2691440
C       -3.3237370       -2.8164770        3.2484370
H       -2.9852770       -1.5563620        1.5176440
H       -2.9460120       -3.2731970        1.1604240
C       -2.8731230       -1.8374510        4.3417300
H       -1.0270810       -1.1161360        5.2449510
H       -1.0206910       -2.8333410        4.8496120
H       -4.4139350       -2.7803100        3.1266870
H       -3.0764440       -3.8420000        3.5607340
H       -3.3513240       -2.0874970        5.2971100
H       -3.2045960       -0.8228490        4.0790650
C        0.5100050        3.2957060       -0.2534740
C        1.3845550        3.5306380        0.9978430
C        1.3775300        2.9474280       -1.4827300
H       -0.0597880        4.2129010       -0.4568060
C        2.4777810        4.5767300        0.7384310
H        1.8643210        2.5837160        1.2688320
H        0.7655960        3.8410520        1.8493560
C        2.4783530        3.9922040       -1.7155720
H        1.8494620        1.9705430       -1.3223990
H        0.7468140        2.8575040       -2.3754870
C        3.3441420        4.1738980       -0.4614670
H        3.0952260        4.6890450        1.6387350
H        2.0135220        5.5564460        0.5468880
H        3.0988270        3.6810540       -2.5641990
H        2.0247320        4.9581500       -1.9880080
H        4.1239280        4.9256780       -0.6400290
H        3.8508550        3.2269560       -0.2313270
C       -1.6933580        2.4327630        1.5294630
C       -2.2223930        3.8747570        1.4264470
C       -2.8603420        1.4529540        1.7524270
H       -1.0220030        2.3621010        2.3985700
C       -3.0525410        4.2534690        2.6653210
H       -2.8473530        3.9595240        0.5258930
H       -1.3983010        4.5865320        1.3088800
C       -3.6751980        1.8246970        2.9985560
H       -3.5200440        1.4744950        0.8745690
H       -2.4836710        0.4310100        1.8283050
C       -4.2009040        3.2639700        2.9066110
H       -3.4423990        5.2731960        2.5536800
H       -2.3936220        4.2638810        3.5461630
H       -4.5068790        1.1193540        3.1240090
H       -3.0399640        1.7238450        3.8912420
H       -4.7507360        3.5318380        3.8175140
H       -4.9161690        3.3313600        2.0735240
C       -4.6968760       -0.9644430       -4.2699760
H       -5.4141490       -0.1727570       -4.5064620
H       -3.9071110       -0.9568460       -5.0283550
H       -5.2402690       -1.9113000       -4.3429630
C       -5.2968470       -0.7957330       -1.8337790
H       -6.0042850        0.0124000       -2.0514940
H       -5.8281600       -1.7526920       -1.8867770
H       -4.9273310       -0.6641340       -0.8123970
C        2.8640250        0.4616000        2.9875100
H        1.8246420        0.8147180        3.0211350
H        2.8855080       -0.5209410        3.4809110
H        3.4706080        1.1433880        3.5938420
C        5.5336810        0.3179700       -1.4422960
C        6.9441690        0.4821340       -0.8513950
H        7.1801650       -0.3352200       -0.1598330
H        7.6969780        0.4801290       -1.6491550
H        7.0351860        1.4267170       -0.3022880
C        5.2500060        1.4842880       -2.4148210
H        5.3303310        2.4489830       -1.9014120
H        5.9656140        1.4806010       -3.2477960
H        4.2378210        1.4011760       -2.8223410
C        5.4615310       -1.0097400       -2.2281860
H        5.7089490       -1.8598390       -1.5827840
H        4.4518920       -1.1653880       -2.6203510
H        6.1681720       -1.0035100       -3.0686740
122
Cu_NB_3t_B97D.log
P       -0.2107310       -2.0991200        0.5060130
P       -0.6909810        1.8775320        0.0440630
Cu        0.5794190        0.0276580        0.3997360
N        2.5586580        0.2499850        0.4872250
C        3.3906230        0.4871740        1.5368950
C        4.5698640        0.3417980       -0.3491270
C        4.7062740        0.5553570        1.0449800
H        5.6212910        0.7350990        1.6137480
N        3.2688990        0.1605640       -0.6630000
C       -1.9026600        1.7991990       -1.3493090
C       -2.5724800        0.5851170       -1.6187710
C       -2.1552190        2.8824720       -2.2179160
C       -3.4522150        0.4116600       -2.7076510
C       -3.0202300        2.7397190       -3.3133650
H       -1.6515790        3.8398870       -2.0452860
C       -3.6587620        1.5113820       -3.5585200
H       -3.1967960        3.5895320       -3.9842250
H       -4.3305450        1.4161040       -4.4183240
C       -1.3786780       -2.6652260       -0.8046570
C       -2.3015040       -1.7379180       -1.3364450
C       -1.3562950       -3.9546650       -1.3765860
C       -3.1679570       -2.0344500       -2.4078620
C       -2.2030420       -4.2797690       -2.4473330
H       -0.6547080       -4.7037540       -0.9925740
C       -3.0967590       -3.3243670       -2.9627450
H       -2.1655490       -5.2838970       -2.8875680
H       -3.7494880       -3.5942460       -3.7998560
O       -2.3362540       -0.4786320       -0.7724650
C       -4.1674060       -0.9442090       -2.8269440
C        1.2168750       -3.3014350        0.4377840
C        1.9833460       -3.0662580       -0.8870230
C        2.1210100       -3.0383760        1.6674640
H        0.8483200       -4.3485180        0.4858610
C        3.3108640       -3.8443940       -0.9326860
H        2.2142900       -1.9863350       -0.9759230
H        1.3423920       -3.3418600       -1.7463940
C        3.4455230       -3.8177240        1.5877170
H        2.3512410       -1.9568330        1.7000130
H        1.5812930       -3.3001800        2.5978040
C        4.1892990       -3.4970540        0.2810000
H        3.8411920       -3.6025850       -1.8731950
H        3.1091580       -4.9375650       -0.9401950
H        4.0713370       -3.5636970        2.4658130
H        3.2392200       -4.9084320        1.6386570
H        5.1496050       -4.0477470        0.2357020
H        4.4242730       -2.4144580        0.2568870
C       -1.0851080       -2.4637060        2.1404510
C       -0.6041930       -1.4333570        3.1905450
C       -2.6245300       -2.4588770        2.0151920
H       -0.7663490       -3.4772480        2.4626880
C       -1.2964610       -1.6316320        4.5506200
H       -0.8264310       -0.4169210        2.8057810
H        0.4931660       -1.4862280        3.3025890
C       -3.3015710       -2.6514920        3.3856960
H       -2.9504980       -1.4966560        1.5753640
H       -2.9466350       -3.2501760        1.3134740
C       -2.8281430       -1.6002470        4.4058070
H       -0.9544920       -0.8540400        5.2616670
H       -0.9904260       -2.6114890        4.9737850
H       -4.4024880       -2.6108150        3.2674440
H       -3.0565320       -3.6637750        3.7704770
H       -3.3138320       -1.7686090        5.3869200
H       -3.1380780       -0.5932290        4.0602910
C        0.4636160        3.2799820       -0.3861690
C        1.3549600        3.5342650        0.8544700
C        1.3038580        2.8637460       -1.6181960
H       -0.1019860        4.2061300       -0.6162210
C        2.5044260        4.5109150        0.5486930
H        1.7927460        2.5675190        1.1664120
H        0.7396950        3.9155640        1.6930700
C        2.4513210        3.8530850       -1.8888400
H        1.7483530        1.8666430       -1.4325920
H        0.6478710        2.7764190       -2.5056410
C        3.3392590        4.0132490       -0.6429930
H        3.1385120        4.6218900        1.4502120
H        2.0886550        5.5149900        0.3163990
H        3.0513010        3.4886410       -2.7439540
H        2.0368320        4.8440320       -2.1754100
H        4.1742090        4.7116500       -0.8492800
H        3.7825750        3.0303130       -0.3879040
C       -1.7375230        2.5194110        1.4685600
C       -2.2702720        3.9517170        1.2713190
C       -2.8918870        1.5413980        1.7714630
H       -1.0446710        2.5142120        2.3357190
C       -3.0953160        4.4092420        2.4916720
H       -2.9091370        3.9707500        0.3649140
H       -1.4336430        4.6533470        1.0968890
C       -3.7050440        1.9985930        2.9951160
H       -3.5602630        1.4935260        0.8883760
H       -2.4947250        0.5239190        1.9242350
C       -4.2414040        3.4285620        2.8000730
H       -3.4926480        5.4286200        2.3180180
H       -2.4246390        4.4712280        3.3742230
H       -4.5373790        1.2914900        3.1803010
H       -3.0539830        1.9707990        3.8938460
H       -4.8021120        3.7591270        3.6962480
H       -4.9570470        3.4307660        1.9512340
C       -4.7352210       -1.1832470       -4.2365440
H       -5.4705850       -0.3998100       -4.4925160
H       -3.9348930       -1.1836230       -4.9991990
H       -5.2663180       -2.1508600       -4.2774780
C       -5.3411790       -0.9547900       -1.8004030
H       -6.0657320       -0.1553010       -2.0469530
H       -5.8587820       -1.9326020       -1.8288420
H       -4.9660610       -0.7858580       -0.7748230
C        2.8480990        0.6059630        2.9332270
H        1.7527010        0.7706600        2.8973280
H        3.0232900       -0.3120510        3.5340920
H        3.3052940        1.4509380        3.4847540
C        5.6353490        0.3149620       -1.4384330
C        7.0342470        0.5217350       -0.8259290
H        7.2653010       -0.2743620       -0.0922780
H        7.8072090        0.4996040       -1.6190030
H        7.0974460        1.4972090       -0.3065090
C        5.3541420        1.4416270       -2.4627220
H        5.4057530        2.4331260       -1.9752500
H        6.0971670        1.4139240       -3.2855370
H        4.3416310        1.3193680       -2.8882510
C        5.5945300       -1.0470160       -2.1730810
H        5.8299440       -1.8729770       -1.4763050
H        4.5849860       -1.2222170       -2.5868940
H        6.3318780       -1.0638530       -3.0011700
122
Cu_NB_3t.log
P       -0.2370990       -2.1114740        0.4365320
P       -0.6566130        1.9065100        0.1274760
Cu        0.6321170        0.0205410        0.4365810
N        2.5847450        0.2171240        0.5695550
C        3.4498810        0.3654790        1.5918860
C        4.5622160        0.3224050       -0.3159330
C        4.7422830        0.4406480        1.0739030
H        5.6641910        0.5631660        1.6252620
N        3.2599890        0.1898020       -0.6001060
C       -1.8149080        1.8927140       -1.2951330
C       -2.4976630        0.7122780       -1.6056710
C       -2.0518210        2.9993280       -2.1185880
C       -3.3783920        0.5947080       -2.6833870
C       -2.9066870        2.9097720       -3.2111340
H       -1.5423170        3.9367020       -1.9160240
C       -3.5628400        1.7133630       -3.4920650
H       -3.0648570        3.7746120       -3.8470250
H       -4.2278550        1.6596180       -4.3476280
C       -1.3552020       -2.5624560       -0.9453440
C       -2.2591520       -1.6084890       -1.4227880
C       -1.3569910       -3.8108610       -1.5769810
C       -3.1300750       -1.8407920       -2.4897460
C       -2.1984220       -4.0686530       -2.6530140
H       -0.6741820       -4.5845050       -1.2395970
C       -3.0762540       -3.0872660       -3.1081530
H       -2.1724090       -5.0378040       -3.1402750
H       -3.7267510       -3.3037320       -3.9490490
O       -2.2869630       -0.3818490       -0.7935520
C       -4.1169320       -0.7310240       -2.8384050
C        1.1566710       -3.3206830        0.2979870
C        1.9405620       -2.9991570       -0.9870610
C        2.0496990       -3.1756680        1.5438860
H        0.7771030       -4.3531990        0.2648360
C        3.2391900       -3.8022490       -1.0828180
H        2.1967780       -1.9300520       -0.9840470
H        1.3120340       -3.1796550       -1.8672040
C        3.3433610       -3.9823410        1.4144560
H        2.3143950       -2.1158860        1.6641940
H        1.5015900       -3.4899410        2.4409630
C        4.1062460       -3.5730740        0.1551350
H        3.7798970       -3.5092430       -1.9891670
H        3.0115740       -4.8746020       -1.1755760
H        3.9586220       -3.8258350        2.3074150
H        3.1075410       -5.0555150        1.3700950
H        5.0459530       -4.1317480        0.0762910
H        4.3618220       -2.5051720        0.2241680
C       -1.1528870       -2.6099590        1.9872830
C       -0.7146840       -1.6858600        3.1389690
C       -2.6785400       -2.5808080        1.8131040
H       -0.8570560       -3.6420340        2.2315690
C       -1.4401490       -2.0217840        4.4433710
H       -0.9396610       -0.6443470        2.8605520
H        0.3717200       -1.7318820        3.2780140
C       -3.3979130       -2.8959510        3.1278450
H       -2.9846700       -1.5873990        1.4541390
H       -2.9794070       -3.2958930        1.0401140
C       -2.9559740       -1.9585050        4.2524800
H       -1.1210730       -1.3340230        5.2339570
H       -1.1562800       -3.0329190        4.7670980
H       -4.4817680       -2.8351450        2.9797440
H       -3.1752160       -3.9324400        3.4176030
H       -3.4718440       -2.2114560        5.1850570
H       -3.2428410       -0.9275770        3.9980660
C        0.4882500        3.3167480       -0.2157060
C        1.3533190        3.5301040        1.0406940
C        1.3543780        2.9475760       -1.4335470
H       -0.0630940        4.2452370       -0.4223800
C        2.4790300        4.5351930        0.7892340
H        1.8091770        2.5707330        1.3207760
H        0.7305170        3.8601470        1.8823210
C        2.4848260        3.9553590       -1.6511270
H        1.8030320        1.9584130       -1.2664530
H        0.7278610        2.8733350       -2.3306130
C        3.3407680        4.0854380       -0.3908250
H        3.0865010        4.6344900        1.6954490
H        2.0515480        5.5261180        0.5776470
H        3.0986640        3.6341360       -2.4993190
H        2.0655710        4.9389540       -1.9104730
H        4.1636650        4.7904200       -0.5558890
H        3.7864800        3.1073720       -0.1552570
C       -1.7229260        2.4672450        1.5433390
C       -2.2504040        3.9017160        1.4338490
C       -2.8850080        1.4847200        1.7461720
H       -1.0626020        2.3943610        2.4223020
C       -3.0914420        4.2745270        2.6602890
H       -2.8673370        3.9827100        0.5268080
H       -1.4232240        4.6118260        1.3238990
C       -3.7126510        1.8524860        2.9793850
H       -3.5333870        1.5097890        0.8580290
H       -2.5035240        0.4609270        1.8243960
C       -4.2385190        3.2858210        2.8770590
H       -3.4796230        5.2929950        2.5503710
H       -2.4439540        4.2761270        3.5481930
H       -4.5437050        1.1470990        3.0958120
H       -3.0854730        1.7568580        3.8775530
H       -4.8051740        3.5512170        3.7760250
H       -4.9350000        3.3510550        2.0296370
C       -4.7103070       -0.9022140       -4.2359870
H       -5.4316860       -0.1074010       -4.4447480
H       -3.9349420       -0.8845670       -5.0083290
H       -5.2548930       -1.8477470       -4.3070150
C       -5.2604020       -0.7655370       -1.7980490
H       -5.9693110        0.0459910       -1.9925140
H       -5.7912000       -1.7214830       -1.8557580
H       -4.8691910       -0.6482560       -0.7825580
C        2.9704810        0.3921670        3.0116740
H        1.9413000        0.7714110        3.0685660
H        2.9751720       -0.6067200        3.4678230
H        3.5997630        1.0370080        3.6320300
C        5.5830720        0.3390950       -1.4343480
C        6.9934730        0.4957120       -0.8622890
H        7.2351520       -0.3316880       -0.1859590
H        7.7345920        0.5052990       -1.6695720
H        7.0866770        1.4324680       -0.3017720
C        5.2798650        1.5102180       -2.3809850
H        5.3657040        2.4670760       -1.8529930
H        5.9798440        1.5193980       -3.2257220
H        4.2595940        1.4236960       -2.7679040
C        5.4931730       -0.9741930       -2.2260140
H        5.7476440       -1.8290950       -1.5888420
H        4.4743260       -1.1175110       -2.5996500
H        6.1847610       -0.9629790       -3.0775810
46
Cu_NB_4q.log
C       -4.2264680       -2.5645000        0.0755210
C       -4.9581100       -1.4005290        0.0194430
C       -4.2869040       -0.1614670       -0.0095950
C       -2.8803460       -0.1842650        0.0235590
C       -2.8240710       -2.4866770        0.0998000
C       -4.9713030        1.1014540       -0.0722990
C       -2.1452480        1.0617310       -0.0020290
C       -2.8446750        2.2796070       -0.0664760
C       -4.2810440        2.2691020       -0.1012130
C       -2.0694060        3.4592130       -0.0920400
H       -2.5663360        4.4244730       -0.1420410
C       -0.6973870        3.3672930       -0.0532800
C       -0.0924050        2.0941950        0.0137540
H       -6.0569870        1.0969000       -0.0975330
H       -4.7079740       -3.5351060        0.0987560
H       -6.0442200       -1.4219690       -0.0035750
H       -2.2184860       -3.3857250        0.1384640
H       -4.8043740        3.2197510       -0.1504930
H       -0.0746630        4.2546180       -0.0719270
H        0.9851480        1.9406860        0.0465160
Cu       -0.2251850       -1.1026200        0.0842890
N       -2.1633800       -1.3379350        0.0741700
N       -0.8004220        0.9798330        0.0392500
N        1.6342360       -1.1846950       -0.0314160
C        2.5517240       -2.1674740       -0.1452850
C        3.5695760       -0.2135400       -0.0102100
C        3.8157400       -1.5934220       -0.1398560
H        4.7665060       -2.1015200       -0.2196800
N        2.2578590        0.0173420        0.0535950
C        4.5519290        0.9377810        0.0438150
C        4.3428660        1.7279360        1.3434730
H        5.0299710        2.5818010        1.3947740
H        3.3152350        2.0989550        1.4031680
H        4.5183660        1.0886010        2.2150070
C        4.3162350        1.8665060       -1.1563740
H        5.0084980        2.7175010       -1.1332400
H        4.4632670        1.3250080       -2.0967540
H        3.2907150        2.2486020       -1.1475910
C        5.9880290        0.4101290       -0.0018710
H        6.1858730       -0.2590260        0.8424500
H        6.1715770       -0.1465210       -0.9272630
H        6.7019120        1.2405130        0.0443720
C        2.1401900       -3.6029760       -0.2357910
H        1.0970000       -3.6682220       -0.5644530
H        2.7594600       -4.1515200       -0.9515220
H        2.2182990       -4.1142150        0.7307000
132
PRC_NA_3t_B3LYP.log
P        0.2012640       -2.1219660       -0.0372730
P        0.6000740        2.1026960        0.2426330
Cu       -0.6743870        0.2443960        0.7252850
N       -3.3933990        0.4548420       -0.0437010
C       -4.2192800        0.4662890       -1.1007250
C       -2.1423290        0.3981970       -1.8929430
C       -3.4753190        0.4358180       -2.2993560
H       -3.8400370        0.4346580       -3.3173200
N       -2.1183510        0.4121610       -0.5332170
C       -1.4927390       -0.4146910        2.3487140
C       -0.3067480        0.0660260        2.6200810
C       -2.3288390       -1.0694340        3.2344280
H       -3.3101420       -1.4575930        2.9809660
C        0.2917420       -0.0344450        3.8703430
H        1.2811240        0.3412070        4.1160630
C       -0.4975190       -0.6962320        4.8311270
H       -0.1087590       -0.8238240        5.8390710
C       -1.7728310       -1.2007780        4.5222980
H       -2.3418180       -1.7087860        5.2979730
C        1.7462380        2.1872490       -1.1911840
C        2.4690530        1.0464180       -1.5795120
C        2.0058130        3.3800230       -1.8830690
C        3.4454040        1.0692030       -2.5845130
C        2.9233880        3.4165540       -2.9305630
H        1.4809060        4.2878260       -1.6063200
C        3.6412080        2.2698740       -3.2716530
H        3.0963210        4.3442160       -3.4682060
H        4.3745060        2.3234220       -4.0687470
C        1.5621040       -2.3935970       -1.2522230
C        2.4041730       -1.3203190       -1.5851020
C        1.7738320       -3.6040450       -1.9303830
C        3.4063020       -1.4038560       -2.5601890
C        2.7560920       -3.7180440       -2.9113030
H        1.1443100       -4.4586860       -1.7043700
C        3.5607720       -2.6222630       -3.2264690
H        2.8967160       -4.6600260       -3.4337600
H        4.3200170       -2.7272550       -3.9936570
O        2.2170060       -0.1282910       -0.9015600
C        4.3076190       -0.1840150       -2.7625290
C        0.8318000       -2.9670530        1.5198790
C        0.9288930       -4.5015570        1.5082350
C        2.1807490       -2.3481850        1.9299700
H        0.0917130       -2.6703320        2.2758880
C        1.4013290       -5.0317800        2.8738220
H        1.6378190       -4.8169790        0.7290040
H       -0.0390600       -4.9527510        1.2639800
C        2.6453580       -2.8711000        3.2958630
H        2.9373490       -2.5875180        1.1691240
H        2.0891990       -1.2605090        1.9560350
C        2.7355660       -4.4033040        3.2999180
H        1.4858170       -6.1257440        2.8400200
H        0.6357060       -4.7970190        3.6278020
H        3.6156750       -2.4277400        3.5561060
H        1.9289780       -2.5420210        4.0617370
H        3.0293380       -4.7691620        4.2920960
H        3.5232580       -4.7202100        2.5999450
C       -1.1685590       -3.2598010       -0.6250430
C       -2.3713420       -3.0991610        0.3334390
C       -1.6003450       -2.9775960       -2.0767060
H       -0.8213540       -4.3013990       -0.5735940
C       -3.5542240       -3.9815750       -0.0935630
H       -2.6904290       -2.0503090        0.3326670
H       -2.0788490       -3.3390540        1.3631500
C       -2.7692530       -3.8836980       -2.4920930
H       -1.9309100       -1.9388800       -2.1543070
H       -0.7570040       -3.1064280       -2.7644710
C       -3.9635270       -3.7004540       -1.5457090
H       -4.4012630       -3.8065860        0.5822870
H       -3.2800570       -5.0429190        0.0086910
H       -3.0612750       -3.6544440       -3.5250120
H       -2.4473540       -4.9366630       -2.4797350
H       -4.7958030       -4.3517160       -1.8425940
H       -4.3179470       -2.6630670       -1.6240600
C        1.7326340        2.5766560        1.6658700
C        2.8761520        1.5527540        1.7882420
C        2.2952680        4.0090180        1.6348960
H        1.0895020        2.4665780        2.5489080
C        3.7503110        1.8259740        3.0199750
H        3.5074880        1.6058010        0.8911000
H        2.4640910        0.5426640        1.8216600
C        3.1858800        4.2821040        2.8602990
H        2.8841870        4.1477590        0.7173230
H        1.4859630        4.7469650        1.6113860
C        4.3161250        3.2519880        2.9880170
H        4.5611830        1.0881760        3.0699830
H        3.1501330        1.6965310        3.9325520
H        3.5965370        5.2978720        2.7984640
H        2.5640830        4.2490090        3.7670080
H        4.9132890        3.4505440        3.8867970
H        4.9949800        3.3507170        2.1279180
C       -0.5519200        3.5681970        0.0951880
C       -1.3625220        3.6207650       -1.2149400
C       -1.5129520        3.5495090        1.3085730
H        0.0587680        4.4793570        0.1527470
C       -2.2839650        4.8505970       -1.2313710
H       -1.9742380        2.7202690       -1.2976420
H       -0.6981280        3.6415170       -2.0855390
C       -2.4436260        4.7717630        1.2905710
H       -2.1196360        2.6359990        1.2618580
H       -0.9548830        3.5170070        2.2524080
C       -3.2316560        4.8482850       -0.0241340
H       -2.8574390        4.8613480       -2.1666410
H       -1.6774170        5.7697160       -1.2203010
H       -3.1289070        4.7211600        2.1457530
H       -1.8472110        5.6886080        1.4155860
H       -3.8706500        5.7404760       -0.0355460
H       -3.8945790        3.9755980       -0.0939270
C        5.3723520       -0.1845230       -1.6274730
H        5.9952910       -1.0836590       -1.6939850
H        6.0161440        0.6986150       -1.7100450
H        4.8941740       -0.1713600       -0.6429070
C        5.0276540       -0.2086710       -4.1188360
H        5.6877000        0.6575240       -4.2229600
H        5.6632190       -1.0948530       -4.2034080
H        4.3174790       -0.2087400       -4.9522580
C       -0.8974960        0.3944080       -2.7269370
H       -0.4583080        1.3946350       -2.8228080
H       -0.1286640       -0.2523320       -2.2945180
H       -1.1129880        0.0301940       -3.7365080
C       -5.7224760        0.5283250       -0.8905260
C       -6.1469240       -0.5404650        0.1395670
H       -7.2255590       -0.4829340        0.3362280
H       -5.9200070       -1.5479990       -0.2286800
H       -5.6083510       -0.3983950        1.0808620
C       -6.0979880        1.9265110       -0.3504400
H       -5.8156140        2.7073210       -1.0670810
H       -7.1786330        2.0027710       -0.1701400
H       -5.5723750        2.1232030        0.5896120
C       -6.4607790        0.2794730       -2.2169560
H       -6.2007890       -0.7002160       -2.6350410
H       -7.5462900        0.3068300       -2.0621340
H       -6.2087840        1.0428780       -2.9625410
132
PRC_NA_3t_B97D.log
P       -0.4967780        2.0398430        0.0600610
P       -0.4321870       -2.0869440        0.2773370
Cu        0.6955870        0.0229350        0.6493580
N        3.4641390        0.0009340       -0.2546800
C        4.2224280       -0.0496120       -1.3667610
C        2.0882370       -0.0991710       -2.0167950
C        3.3980440       -0.1149110       -2.5180010
H        3.6979140       -0.1665770       -3.5669480
N        2.1671340       -0.0299970       -0.6551430
C        1.7485780        0.0922700        2.3459800
C        0.4776390        0.1328390        2.6540310
C        2.8294970        0.1472430        3.2131430
H        3.8813120        0.1138140        2.9059650
C        0.0089730        0.2442340        3.9653610
H       -1.0482790        0.2817430        4.2602280
C        1.0495260        0.3058710        4.9321830
H        0.7839870        0.3934140        5.9948800
C        2.4149020        0.2583610        4.5688630
H        3.1777790        0.3103370        5.3584520
C       -1.7056870       -2.3935580       -1.0266610
C       -2.4760390       -1.3161470       -1.5175360
C       -1.9078240       -3.6579030       -1.6195810
C       -3.4008140       -1.4473080       -2.5747300
C       -2.8139210       -3.8196040       -2.6780630
H       -1.3305700       -4.5167860       -1.2604490
C       -3.5475890       -2.7195330       -3.1550190
H       -2.9501670       -4.8067870       -3.1366460
H       -4.2515700       -2.8618700       -3.9818350
C       -1.6694760        2.1707080       -1.3584150
C       -2.4459320        1.0425000       -1.7012760
C       -1.8320110        3.3341960       -2.1374340
C       -3.3579580        1.0313560       -2.7753040
C       -2.7112760        3.3464130       -3.2315600
H       -1.2504830        4.2302980       -1.8941530
C       -3.4644540        2.2025000       -3.5473970
H       -2.8166470        4.2537100       -3.8391170
H       -4.1554670        2.2326560       -4.3965630
O       -2.2867230       -0.0863180       -0.9269060
C       -4.2406480       -0.2148320       -2.9443820
C       -1.5427190        2.6924880        1.4961650
C       -1.6750030        4.2242340        1.6034090
C       -2.9453800        2.0436610        1.4873930
H       -1.0020320        2.3267870        2.3913530
C       -2.4768380        4.6134030        2.8637770
H       -2.1898620        4.6094330        0.6988360
H       -0.6795480        4.7016010        1.6449320
C       -3.7288490        2.4092200        2.7605610
H       -3.5008990        2.4172180        0.6037800
H       -2.8715560        0.9508550        1.3719930
C       -3.8588090        3.9364820        2.9009670
H       -2.5828330        5.7149220        2.9175230
H       -1.8978990        4.3018220        3.7581800
H       -4.7294720        1.9336930        2.7390520
H       -3.1961000        2.0013560        3.6451160
H       -4.3916470        4.1999530        3.8358440
H       -4.4726930        4.3212630        2.0595400
C        0.7666160        3.3897070       -0.2314320
C        1.7669370        3.3601780        0.9505970
C        1.5249950        3.2426890       -1.5685240
H        0.2449320        4.3684140       -0.2349990
C        2.8243380        4.4690870        0.8036640
H        2.2693460        2.3739190        0.9514780
H        1.2385270        3.4565030        1.9189270
C        2.5758880        4.3584980       -1.7189050
H        2.0379960        2.2671510       -1.5865730
H        0.8216010        3.2605220       -2.4211120
C        3.5652300        4.3475040       -0.5397280
H        3.5402030        4.4135540        1.6471610
H        2.3274300        5.4612620        0.8638040
H        3.1170500        4.2282940       -2.6765260
H        2.0666800        5.3455350       -1.7638710
H        4.3082250        5.1624030       -0.6479510
H        4.1216580        3.3902190       -0.5527700
C       -1.3114410       -2.6301700        1.8502490
C       -2.4229370       -1.6195400        2.1939190
C       -1.8557890       -4.0709760        1.8524050
H       -0.5255560       -2.5386760        2.6273370
C       -3.1005100       -1.9589990        3.5329060
H       -3.1833150       -1.6258130        1.3862520
H       -1.9872130       -0.6082530        2.2270100
C       -2.5367970       -4.4051880        3.1959800
H       -2.5949920       -4.1759860        1.0327610
H       -1.0445350       -4.7966640        1.6564440
C       -3.6505830       -3.3963600        3.5295920
H       -3.9081680       -1.2298160        3.7424560
H       -2.3527270       -1.8585530        4.3466510
H       -2.9417060       -5.4360350        3.1664770
H       -1.7738040       -4.3807570        4.0018940
H       -4.1121010       -3.6390900        4.5069680
H       -4.4515390       -3.4755830        2.7644870
C        0.8526740       -3.4263930        0.0158140
C        1.4588120       -3.4036880       -1.4044360
C        1.9646230       -3.2261700        1.0762450
H        0.3798970       -4.4171650        0.1779760
C        2.5561430       -4.4741010       -1.5481640
H        1.9105780       -2.4133270       -1.5843390
H        0.6726330       -3.5522200       -2.1671520
C        3.0719960       -4.2854120        0.9257490
H        2.4044720       -2.2205180        0.9338050
H        1.5417560       -3.2574010        2.0989900
C        3.6597850       -4.2691690       -0.4960790
H        2.9829570       -4.4297950       -2.5693570
H        2.1103220       -5.4848470       -1.4247240
H        3.8660180       -4.0972640        1.6747460
H        2.6534930       -5.2922550        1.1403800
H        4.4471770       -5.0418430       -0.5996770
H        4.1359280       -3.2844780       -0.6705590
C       -5.4005770       -0.1082240       -1.9070970
H       -6.0131860        0.7896940       -2.1156920
H       -6.0438460       -1.0070470       -1.9651900
H       -4.9996480       -0.0282750       -0.8802010
C       -4.8415510       -0.3189380       -4.3572830
H       -5.5006270       -1.2020340       -4.4315810
H       -5.4651440        0.5658770       -4.5762870
H       -4.0514000       -0.3977640       -5.1264840
C        0.7807840       -0.1267060       -2.7499200
H        0.9466310       -0.3296190       -3.8234870
H        0.1078000       -0.9099960       -2.3549730
H        0.2390570        0.8355860       -2.6671860
C        5.7428330       -0.0111070       -1.2632170
C        6.1772950        1.3354910       -0.6348840
H        7.2788590        1.3731880       -0.5126250
H        5.8680420        2.1809860       -1.2787100
H        5.7003990        1.4632780        0.3539970
C        6.2363160       -1.1680810       -0.3618510
H        5.9895610       -2.1467890       -0.8154490
H        7.3353850       -1.1137540       -0.2256380
H        5.7464960       -1.1145760        0.6273880
C        6.3790120       -0.1478160       -2.6603570
H        6.0606660        0.6798990       -3.3227800
H        7.4836000       -0.1240810       -2.5822550
H        6.0840630       -1.1025910       -3.1365240
132
PRC_NB_3t_B3LYP.log
P       -1.5381400       -1.4861510        0.1225260
P        2.0195910        1.3167410        0.2022960
Cu       -1.1855070        0.6799130       -0.5782950
N       -2.5511520        1.8056150        0.1751870
C       -2.8990640        2.4827700        1.3056270
C       -4.5324600        2.6385430       -0.1967530
C       -4.1676210        3.0245030        1.1069860
H       -4.7391340        3.6268500        1.7990800
N       -3.5570740        1.9125300       -0.7543120
C        3.1931210       -0.0119120       -0.3506820
C        2.7657770       -1.3405510       -0.5241610
C        4.5242700        0.2778160       -0.6960960
C        3.6176120       -2.3517590       -1.0004240
C        5.3815150       -0.6958920       -1.1957180
H        4.8875870        1.2939630       -0.5955980
C        4.9250100       -2.0034330       -1.3447840
H        6.4020620       -0.4399750       -1.4658350
H        5.6027690       -2.7593530       -1.7247060
C       -0.5662990       -2.7515450       -0.7995210
C        0.8421120       -2.7217610       -0.7955510
C       -1.1845710       -3.8129820       -1.4761600
C        1.6134970       -3.7596390       -1.3403960
C       -0.4380700       -4.7983630       -2.1162340
H       -2.2648610       -3.8734540       -1.5159160
C        0.9511080       -4.7797110       -2.0287140
H       -0.9405420       -5.5969670       -2.6539210
H        1.5204210       -5.5816760       -2.4845320
O        1.4544280       -1.6430950       -0.1917140
C        3.1058400       -3.7902720       -1.0157850
C       -1.4237990       -2.0975770        1.8871900
C       -1.9873570       -3.5104170        2.1315100
C        0.0112310       -2.0068030        2.4321340
H       -2.0407200       -1.3827260        2.4430190
C       -1.9461370       -3.8503080        3.6331520
H       -1.3899430       -4.2399510        1.5676360
H       -3.0177150       -3.5959650        1.7694710
C        0.0419500       -2.3058260        3.9361610
H        0.6374500       -2.7432030        1.9140600
H        0.4437700       -1.0300180        2.2146970
C       -0.5353410       -3.7000230        4.2223530
H       -2.3198660       -4.8697810        3.7924460
H       -2.6333050       -3.1771450        4.1665680
H        1.0712780       -2.2315600        4.3102080
H       -0.5439810       -1.5440710        4.4708200
H       -0.5526300       -3.8977670        5.3014670
H        0.1241310       -4.4573040        3.7727620
C       -3.3152030       -1.8126140       -0.3463840
C       -4.2793830       -1.1262250        0.6485680
C       -3.6045740       -1.3521390       -1.7930760
H       -3.4889260       -2.8952050       -0.2777080
C       -5.7413940       -1.3892670        0.2512470
H       -4.0894560       -0.0502040        0.6571570
H       -4.1141370       -1.4966280        1.6670540
C       -5.0627150       -1.6484600       -2.1720530
H       -3.4432250       -0.2705710       -1.8600840
H       -2.9144220       -1.8287160       -2.4989930
C       -6.0264110       -0.9610130       -1.1945350
H       -6.4050870       -0.8577780        0.9447400
H       -5.9604030       -2.4627120        0.3631600
H       -5.2507810       -1.3071610       -3.1976110
H       -5.2388730       -2.7358420       -2.1620750
H       -7.0678260       -1.1858510       -1.4585710
H       -5.8945530        0.1245640       -1.2754500
C        2.7187430        1.8420030        1.8856880
C        2.2227080        0.8794030        2.9803850
C        4.2348470        2.0661400        2.0231510
H        2.2208410        2.8085910        2.0523120
C        2.6002010        1.3628680        4.3888260
H        2.6553340       -0.1176620        2.8077320
H        1.1373880        0.7715980        2.9112690
C        4.5987510        2.5749360        3.4292950
H        4.7593060        1.1189300        1.8419600
H        4.5958120        2.7794220        1.2725800
C        4.1091970        1.6086680        4.5168280
H        2.2621600        0.6332330        5.1362660
H        2.0618830        2.2995530        4.5978180
H        5.6846220        2.7176180        3.5041900
H        4.1395250        3.5620060        3.5873800
H        4.3522370        1.9976350        5.5137950
H        4.6410370        0.6511190        4.4123870
C        2.5595610        2.7748280       -0.8771250
C        2.6251180        2.4162580       -2.3755870
C        1.5757150        3.9451340       -0.6518530
H        3.5584040        3.1112380       -0.5622070
C        2.9780990        3.6394910       -3.2358900
H        1.6582370        2.0221730       -2.6924660
H        3.3569910        1.6224750       -2.5520320
C        1.9417350        5.1654160       -1.5112720
H        0.5609150        3.6131110       -0.9085590
H        1.5531430        4.2361770        0.4050600
C        2.0025950        4.7998620       -2.9998820
H        2.9787610        3.3506820       -4.2948720
H        4.0004300        3.9716710       -2.9976140
H        1.2126920        5.9680550       -1.3413060
H        2.9204330        5.5548060       -1.1918030
H        2.2918460        5.6736040       -3.5981520
H        1.0015550        4.4973780       -3.3369430
C        3.2595550       -4.3648480        0.4226910
H        2.8582640       -5.3836410        0.4715250
H        4.3169440       -4.3858500        0.7101760
H        2.7215330       -3.7483540        1.1499630
C        3.8949740       -4.6834840       -1.9867140
H        4.9512420       -4.7238710       -1.7071060
H        3.5289450       -5.7134580       -1.9506690
H        3.8208890       -4.3218300       -3.0175350
C       -0.3402540        0.2791370       -2.2487690
C       -0.8414150        1.4870550       -2.2795450
C        0.2466230       -0.3571570       -3.3350210
C       -0.9111730        2.2973600       -3.4011580
C        0.2381230        0.4223080       -4.5063030
H        0.6697910       -1.3571720       -3.3132920
C       -0.3304860        1.7101610       -4.5410140
H       -1.3624060        3.2841770       -3.4242900
H        0.6721850        0.0153410       -5.4169130
H       -0.3218070        2.2639730       -5.4772270
C       -1.9897660        2.6177170        2.5109450
C       -1.6469280        1.2231500        3.0643460
H       -0.9899400        1.2932810        3.9408810
H       -2.5570000        0.6869170        3.3571090
H       -1.1338370        0.6356520        2.3001940
C       -2.6777350        3.4399910        3.6139770
H       -2.0167340        3.5316770        4.4844560
H       -2.9183820        4.4493170        3.2628090
H       -3.6084900        2.9634710        3.9419680
C       -0.6860030        3.3233160        2.0895370
H       -0.0042870        3.4304100        2.9442020
H       -0.1790360        2.7456550        1.3133760
H       -0.8939160        4.3195440        1.6839660
C       -5.7928730        2.9394300       -0.9524100
H       -5.7031960        2.5819650       -1.9832180
H       -6.6684200        2.4546340       -0.4996650
H       -6.0002190        4.0166740       -0.9811750
132
PRC_NB_3t_B97D.log
P       -1.3264230       -1.6084220        0.1224570
P        1.5825160        1.4926290        0.2302200
Cu       -0.6882670        0.6974700       -0.4436270
N       -2.2484120        1.7635590        0.2231790
C       -2.8371840        2.0658110        1.4237260
C       -4.2787420        2.4480760       -0.2403340
C       -4.1452880        2.5059750        1.1656510
H       -4.8833800        2.8450340        1.8957060
N       -3.1398070        1.9989670       -0.7923930
C        2.9936380        0.4248770       -0.3213070
C        2.8334330       -0.9729610       -0.4419100
C        4.2427950        0.9675240       -0.6914660
C        3.8411930       -1.8150430       -0.9627610
C        5.2639730        0.1557740       -1.2046310
H        4.4067050        2.0466860       -0.6037880
C        5.0557110       -1.2253100       -1.3521820
H        6.2229900        0.6001810       -1.4981550
H        5.8563250       -1.8498030       -1.7623890
C       -0.2390570       -2.7863430       -0.8022740
C        1.1608790       -2.6197980       -0.7248570
C       -0.7177670       -3.8592740       -1.5808260
C        2.0759290       -3.5119510       -1.3218380
C        0.1670190       -4.7246150       -2.2421320
H       -1.7965050       -4.0153380       -1.6820260
C        1.5544950       -4.5602210       -2.1002790
H       -0.2266820       -5.5434740       -2.8568350
H        2.2341100       -5.2640440       -2.5922020
O        1.6365490       -1.5216960       -0.0337400
C        3.5619520       -3.3233660       -0.9874490
C       -1.4527570       -2.5040620        1.7866130
C       -1.9929540       -3.9456530        1.6980780
C       -0.1128620       -2.4653790        2.5435440
H       -2.1849320       -1.9017480        2.3579930
C       -2.1119930       -4.5778410        3.1004450
H       -1.3032320       -4.5518500        1.0774600
H       -2.9797450       -3.9608160        1.2002920
C       -0.2396750       -3.0941380        3.9423720
H        0.6492250       -3.0203950        1.9615910
H        0.2329700       -1.4231600        2.6225850
C       -0.7718890       -4.5353980        3.8562280
H       -2.4764070       -5.6204300        3.0122040
H       -2.8738140       -4.0188880        3.6833570
H        0.7411920       -3.0693920        4.4572770
H       -0.9386840       -2.4818030        4.5496690
H       -0.8845150       -4.9708150        4.8686250
H       -0.0315460       -5.1613230        3.3146010
C       -3.0343080       -1.8832130       -0.5966490
C       -4.1066600       -1.2599230        0.3291790
C       -3.1460640       -1.2954340       -2.0192570
H       -3.2247570       -2.9748470       -0.6446720
C       -5.5172760       -1.4686820       -0.2555250
H       -3.9101270       -0.1785000        0.4397680
H       -4.0599360       -1.7119240        1.3381820
C       -4.5482850       -1.5487350       -2.5993650
H       -2.9863300       -0.2048490       -1.9523410
H       -2.3612790       -1.7102400       -2.6794840
C       -5.6252280       -0.9272180       -1.6920690
H       -6.2617610       -0.9749750        0.3995590
H       -5.7536650       -2.5547360       -0.2558830
H       -4.6105260       -1.1225620       -3.6200360
H       -4.7254480       -2.6425540       -2.6924340
H       -6.6381860       -1.1183540       -2.0991200
H       -5.4760050        0.1683810       -1.6700350
C        2.0651210        1.8887240        2.0195510
C        2.4296570        0.5864970        2.7632980
C        3.1644820        2.9484010        2.2259640
H        1.1317410        2.2771110        2.4649400
C        2.6396890        0.8458710        4.2652970
H        3.3628090        0.1752750        2.3289120
H        1.6466210       -0.1736680        2.6074860
C        3.3923400        3.2073650        3.7303790
H        4.1080470        2.5929510        1.7637450
H        2.8900900        3.8976170        1.7306950
C        3.7271190        1.9114200        4.4903690
H        2.9068470       -0.0989930        4.7786350
H        1.6842340        1.1959060        4.7081930
H        4.1971470        3.9566410        3.8658150
H        2.4667250        3.6476470        4.1564840
H        3.8516650        2.1197940        5.5711980
H        4.6979740        1.5172820        4.1228540
C        1.9131260        3.1023190       -0.6933740
C        2.0158400        2.9242180       -2.2247290
C        0.8071650        4.1163480       -0.3223610
H        2.8819640        3.5074870       -0.3392050
C        2.2374450        4.2795160       -2.9201490
H        1.0826090        2.4865710       -2.6087210
H        2.8278920        2.2208840       -2.4794980
C        0.9967860        5.4571020       -1.0569470
H       -0.1812570        3.6807450       -0.5714170
H        0.8140000        4.2960790        0.7685810
C        1.1020610        5.2606790       -2.5787930
H        2.3026460        4.1252280       -4.0150480
H        3.2069230        4.7143460       -2.5943180
H        0.1596320        6.1374810       -0.8064480
H        1.9277230        5.9408350       -0.6914770
H        1.2603430        6.2340840       -3.0837210
H        0.1449530        4.8466040       -2.9578000
C        3.7953720       -3.8743520        0.4528940
H        3.5597880       -4.9552380        0.4871740
H        4.8515240       -3.7245130        0.7479230
H        3.1501170       -3.3504480        1.1810660
C        4.4837430       -4.0765580       -1.9620450
H        5.5408330       -3.9518190       -1.6675360
H        4.2670520       -5.1591940       -1.9344650
H        4.3578940       -3.7146370       -2.9992020
C        0.0286800        0.1472690       -2.2443850
C       -0.8687050        1.0690080       -2.4491120
C        0.8149610       -0.4217910       -3.2444640
C       -1.2336940        1.6261590       -3.6650210
C        0.5267170        0.1063300       -4.5318900
H        1.5753730       -1.1983260       -3.0945800
C       -0.4630300        1.0963530       -4.7366200
H       -2.0130380        2.3849020       -3.8021910
H        1.0849030       -0.2735930       -5.3988520
H       -0.6440950        1.4631170       -5.7568830
C       -2.1161760        2.0950430        2.7664600
C       -1.2142780        0.8637430        2.9735270
H       -0.6411340        0.9583570        3.9165610
H       -1.8287730       -0.0496130        3.0367510
H       -0.5002310        0.7359440        2.1449590
C       -3.1405750        2.1326320        3.9218050
H       -2.6117290        2.1352350        4.8952560
H       -3.7680920        3.0412860        3.8704140
H       -3.8069540        1.2499470        3.8842020
C       -1.2626300        3.3857050        2.8237300
H       -0.6826910        3.4391720        3.7680340
H       -0.5658470        3.4141450        1.9716810
H       -1.9125460        4.2780590        2.7543090
C       -5.4608100        2.8188220       -1.0944900
H       -5.2184000        2.6521590       -2.1604110
H       -6.3560640        2.2137940       -0.8440860
H       -5.7424230        3.8842400       -0.9657560
132
PRC_TS_NA_3t.log
P        0.5011220       -2.1239130       -0.1132720
P        0.2771510        2.1764080        0.3008530
Cu       -0.7628720        0.0834290        0.8121670
N       -3.5075400        0.1008190        0.0634480
C       -4.3447090        0.1389530       -0.9753720
C       -2.2883690        0.1179440       -1.7900680
C       -3.6196060        0.1453330       -2.1854970
H       -3.9970550        0.1759970       -3.1988460
N       -2.2496830        0.0895140       -0.4380320
C       -1.3238170       -0.7841010        2.4580880
C       -0.2016310       -0.1556680        2.6571150
C       -1.9542430       -1.6302240        3.3513700
H       -2.8920650       -2.1430920        3.1641220
C        0.5431710       -0.2635820        3.8237460
H        1.4907930        0.2373310        4.0083400
C       -0.0286800       -1.1141970        4.7813070
H        0.4839600       -1.2674140        5.7273390
C       -1.2435350       -1.7802370        4.5515270
H       -1.6396400       -2.4316370        5.3258900
C        1.3984560        2.4404370       -1.1234760
C        2.2563120        1.4168020       -1.5496060
C        1.4877870        3.6740530       -1.7783770
C        3.2155340        1.6110500       -2.5490760
C        2.3822690        3.8695420       -2.8235740
H        0.8400390        4.4898490       -1.4710430
C        3.2458300        2.8440900       -3.1966760
H        2.4225530        4.8264500       -3.3331980
H        3.9620420        3.0168940       -3.9927810
C        1.8316180       -2.1209760       -1.3827210
C        2.5042910       -0.9244880       -1.6626480
C        2.1853390       -3.2466310       -2.1350750
C        3.4957760       -0.8262930       -2.6433180
C        3.1494310       -3.1732070       -3.1330820
H        1.6769560       -4.1889950       -1.9505870
C        3.7974410       -1.9671910       -3.3836420
H        3.3993290       -4.0540500       -3.7154450
H        4.5514040       -1.9211630       -4.1621460
O        2.1645870        0.1945000       -0.9224420
C        4.2332360        0.4991630       -2.7698010
C        1.3409310       -2.9035260        1.3677920
C        1.6451600       -4.4027650        1.2918960
C        2.6185830       -2.1177330        1.6931210
H        0.6294510       -2.7331340        2.1920080
C        2.2923260       -4.8926880        2.5936530
H        2.3268950       -4.5932180        0.4494250
H        0.7308380       -4.9771310        1.1063640
C        3.2508530       -2.6007010        2.9996830
H        3.3392930       -2.2493990        0.8727940
H        2.3904200       -1.0482670        1.7464530
C        3.5550660       -4.0984490        2.9321790
H        2.5201370       -5.9618590        2.5181280
H        1.5666980       -4.7776990        3.4110840
H        4.1640480       -2.0312340        3.2086580
H        2.5526260       -2.4068600        3.8257160
H        3.9810740       -4.4473980        3.8793390
H        4.3126360       -4.2773390        2.1562310
C       -0.6616300       -3.4534330       -0.6983560
C       -1.8097250       -3.5598480        0.3231250
C       -1.2336650       -3.1623250       -2.0927550
H       -0.1376830       -4.4199720       -0.7355470
C       -2.8209060       -4.6313970       -0.0938230
H       -2.3193650       -2.5862440        0.3797340
H       -1.4186460       -3.7748620        1.3267110
C       -2.2268030       -4.2500470       -2.5100930
H       -1.7662220       -2.2050570       -2.0612050
H       -0.4303040       -3.0690290       -2.8328340
C       -3.3671260       -4.3525510       -1.4955270
H       -3.6388060       -4.6705730        0.6344350
H       -2.3343220       -5.6176450       -0.0815330
H       -2.6224610       -4.0258370       -3.5068080
H       -1.7090430       -5.2178820       -2.5809500
H       -4.0787530       -5.1315350       -1.7910520
H       -3.9134790       -3.3987690       -1.4839060
C        1.3146640        2.7824420        1.7338500
C        2.6043980        1.9550620        1.8125180
C        1.6326490        4.2817050        1.7418990
H        0.7094570        2.5400530        2.6204750
C        3.4405760        2.3341100        3.0370180
H        3.2034270        2.1351280        0.9080650
H        2.3563480        0.8889340        1.8214620
C        2.4924510        4.6600310        2.9548360
H        2.1703690        4.5412560        0.8183480
H        0.7110120        4.8733430        1.7590980
C        3.7725900        3.8268610        3.0252870
H        4.3563130        1.7329200        3.0630440
H        2.8782050        2.1004040        3.9522030
H        2.7305340        5.7287190        2.9187410
H        1.9071330        4.4963370        3.8702170
H        4.3549020        4.0985140        3.9123140
H        4.3991420        4.0494140        2.1503790
C       -1.0567660        3.4612120        0.1510590
C       -1.8581620        3.3713700       -1.1560500
C       -1.9984150        3.2950750        1.3609160
H       -0.5939180        4.4570540        0.2041960
C       -2.9750640        4.4181950       -1.1811400
H       -2.3171270        2.3811150       -1.2307320
H       -1.2015350        3.4961760       -2.0247510
C       -3.1265690        4.3298060        1.3272620
H       -2.4456850        2.2907880        1.3239180
H       -1.4413620        3.3733610        2.3034730
C       -3.9078850        4.2342370        0.0162260
H       -3.5349560        4.3263130       -2.1181900
H       -2.5432560        5.4297810       -1.1604750
H       -3.7911890        4.1716530        2.1832740
H       -2.7037360        5.3397850        1.4303100
H       -4.7164600        4.9731410       -0.0046910
H       -4.3673640        3.2376190       -0.0499350
C        5.2666310        0.5758550       -1.6213830
H        6.0031310       -0.2277000       -1.7259240
H        5.7859040        1.5397550       -1.6452150
H        4.7764170        0.4688160       -0.6482910
C        4.9648720        0.6356550       -4.1045260
H        5.5086390        1.5832160       -4.1478290
H        5.7096650       -0.1569130       -4.2148860
H        4.2730720        0.5877730       -4.9514060
C       -1.0497850        0.2210060       -2.6279880
H       -0.7213190        1.2628820       -2.7382230
H       -0.2153210       -0.3380410       -2.1903450
H       -1.2289120       -0.1766100       -3.6313350
C       -5.8454200        0.1131260       -0.7820160
C       -6.3637600       -1.3010330       -1.0919120
H       -7.4538890       -1.3509910       -0.9794630
H       -6.1089200       -1.5931860       -2.1166680
H       -5.9115590       -2.0284600       -0.4089140
C       -6.2072370        0.4737600        0.6616730
H       -5.8601200        1.4815700        0.9124820
H       -7.2947030        0.4360980        0.7961590
H       -5.7370230       -0.2186370        1.3642130
C       -6.5082020        1.1123750       -1.7394470
H       -6.2934220        0.8635290       -2.7841800
H       -7.5967570        1.1058360       -1.6080980
H       -6.1446290        2.1290770       -1.5533870
56
PRC_TS_NA_4q.log
C        3.7692910       -0.4205830        2.5471630
C        3.9586250       -1.7114540        2.1092960
C        3.1630870       -2.2123690        1.0585390
C        2.2063600       -1.3388670        0.5039800
C        2.7748240        0.3634170        1.9321240
C        3.2778490       -3.5531570        0.5540080
C        1.3606640       -1.8016500       -0.5760850
C        1.4744610       -3.1316400       -1.0229610
C        2.4636390       -3.9942460       -0.4365170
C        0.5875590       -3.5532510       -2.0346090
H        0.6446420       -4.5738560       -2.4034670
C       -0.3463200       -2.6719510       -2.5269690
C       -0.3760760       -1.3578960       -2.0263150
H        4.0234180       -4.2091600        0.9938500
H        4.3628170       -0.0052000        3.3536070
H        4.7095670       -2.3524380        2.5633110
H        2.5908430        1.3856650        2.2542120
H        2.5412110       -5.0127310       -0.8059340
H       -1.0578080       -2.9678920       -3.2890270
H       -1.1181640       -0.6419100       -2.3610280
Cu        0.3567290        0.9677560       -0.3140940
N        2.0183550       -0.0799920        0.9476990
N        0.4673020       -0.9348200       -1.0998160
C        1.5030280        2.2215240       -1.2483880
C        0.6267040        2.8269510       -0.4889590
C        2.4594260        2.9141240       -1.9812370
C        0.4894980        4.1915630       -0.3105090
C        2.3926790        4.3064820       -1.8482850
H        3.2037580        2.4482710       -2.6200830
C        1.4335180        4.9304330       -1.0344000
H       -0.2585610        4.6662460        0.3158760
H        3.1011560        4.9265590       -2.3911270
H        1.4256470        6.0148400       -0.9661250
N       -1.3127330        0.7067490        0.5918150
C       -1.8260260        1.0959010        1.7750740
C       -3.3448700       -0.0164850        0.6177960
C       -3.1393780        0.6507810        1.8423640
H       -3.8350770        0.7874360        2.6595820
N       -2.2366900        0.0292490       -0.1222980
C       -4.5969780       -0.7074230        0.1252850
C       -4.3496500       -1.3476910       -1.2437170
H       -5.2571260       -1.8550430       -1.5917140
H       -4.0657880       -0.5896510       -1.9799560
H       -3.5363260       -2.0786850       -1.1874110
C       -5.7339080        0.3189740        0.0077500
H       -6.6575720       -0.1616100       -0.3377650
H       -5.9347240        0.7902250        0.9756620
H       -5.4664220        1.1086530       -0.7017140
C       -5.0058860       -1.7971590        1.1275730
H       -4.2116350       -2.5439030        1.2303070
H       -5.1934800       -1.3678940        2.1173970
H       -5.9202140       -2.3051250        0.7969040
C       -0.9977500        1.8447320        2.7716510
H       -0.3654180        2.5885580        2.2722860
H       -1.6326600        2.3667920        3.4921520
H       -0.3370690        1.1742660        3.3351870
132
PRC_TS_NB_3t.log
P       -1.2448780       -1.7142070        0.0131190
P        1.6078840        1.5713730        0.3872790
Cu       -0.8762210        0.6965500       -0.4276760
N       -2.4850420        1.6178450        0.2783910
C       -3.1088700        1.9205860        1.4459960
C       -4.5060020        2.2397980       -0.2374530
C       -4.4096600        2.3186590        1.1616260
H       -5.1696160        2.6419370        1.8588200
N       -3.3528840        1.8208120       -0.7550100
C        2.9917380        0.5774750       -0.3214890
C        2.8645240       -0.7963360       -0.5561300
C        4.2096650        1.1730990       -0.6778910
C        3.8867560       -1.5599650       -1.1373830
C        5.2300460        0.4474520       -1.2749430
H        4.3509780        2.2351030       -0.5009470
C        5.0616210       -0.9140170       -1.5088370
H        6.1561540        0.9382070       -1.5556200
H        5.8634120       -1.4773670       -1.9737580
C       -0.1065170       -2.7369770       -1.0018920
C        1.2697400       -2.4870930       -0.9378400
C       -0.5304040       -3.7900710       -1.8181290
C        2.2127270       -3.2951960       -1.5796490
C        0.3811590       -4.5571170       -2.5347830
H       -1.5901080       -4.0070610       -1.9069520
C        1.7450860       -4.3192190       -2.4012580
H        0.0298630       -5.3563600       -3.1790240
H        2.4498360       -4.9484300       -2.9341250
O        1.6900500       -1.4130200       -0.1803360
C        3.6777840       -3.0639000       -1.2396190
C       -1.2469730       -2.6604600        1.6222130
C       -1.7576960       -4.1034400        1.5386650
C        0.1440230       -2.6235400        2.2667170
H       -1.9284690       -2.0942910        2.2697010
C       -1.7734350       -4.7499540        2.9299290
H       -1.1035710       -4.6809200        0.8699760
H       -2.7664800       -4.1359430        1.1116960
C        0.1160070       -3.2486720        3.6627650
H        0.8441210       -3.1904360        1.6358110
H        0.5164050       -1.5956430        2.3048710
C       -0.3994630       -4.6881610        3.6004690
H       -2.1150720       -5.7881590        2.8536070
H       -2.5040540       -4.2211900        3.5578260
H        1.1172630       -3.2182910        4.1076520
H       -0.5402530       -2.6509460        4.3113620
H       -0.4472070       -5.1238130        4.6044360
H        0.3102880       -5.2961930        3.0221940
C       -2.9247520       -2.0612170       -0.6930040
C       -4.0049220       -1.5168560        0.2604890
C       -3.0835950       -1.4416430       -2.0916970
H       -3.0646670       -3.1491910       -0.7725630
C       -5.4052530       -1.7695230       -0.3076130
H       -3.8590580       -0.4380770        0.4023120
H       -3.9212970       -1.9914150        1.2469380
C       -4.4751460       -1.7471040       -2.6509020
H       -2.9778810       -0.3519860       -2.0158370
H       -2.2977440       -1.7995600       -2.7687890
C       -5.5505150       -1.1904520       -1.7158580
H       -6.1525860       -1.3311140        0.3629820
H       -5.5954310       -2.8526810       -0.3374100
H       -4.5751310       -1.3101970       -3.6503310
H       -4.6045730       -2.8342930       -2.7609020
H       -6.5519100       -1.3962890       -2.1105670
H       -5.4321900       -0.1008250       -1.6614070
C        2.2029830        1.8724970        2.1422810
C        1.8176990        0.6674650        3.0086100
C        3.6839340        2.2163000        2.3373560
H        1.6082900        2.7339930        2.4815670
C        2.1492780        0.8958270        4.4849890
H        2.3579030       -0.2196600        2.6412690
H        0.7483550        0.4604120        2.8935770
C        3.9936680        2.4741550        3.8169780
H        4.2999270        1.3781020        1.9864460
H        3.9655890        3.0926720        1.7417400
C        3.6214590        1.2639090        4.6757360
H        1.8947120        0.0026250        5.0671320
H        1.5206550        1.7134200        4.8659270
H        5.0554010        2.7164910        3.9373740
H        3.4259970        3.3503110        4.1596630
H        3.8320610        1.4648040        5.7317780
H        4.2478510        0.4100610        4.3819330
C        1.8765710        3.2547840       -0.3956120
C        2.0119710        3.2120350       -1.9268130
C        0.6995880        4.1660990        0.0037510
H        2.7957260        3.6952650        0.0211840
C        2.1730800        4.6199400       -2.5064770
H        1.1136810        2.7611570       -2.3555550
H        2.8517210        2.5820110       -2.2329280
C        0.8519130        5.5690930       -0.5920640
H       -0.2431450        3.7207550       -0.3496220
H        0.6212690        4.2388210        1.0947280
C        0.9957760        5.5121430       -2.1127190
H        2.2571150        4.5554710       -3.5971720
H        3.1081700        5.0675060       -2.1388720
H       -0.0097790        6.1829730       -0.3086990
H        1.7423090        6.0503630       -0.1626400
H        1.1196790        6.5201060       -2.5239370
H        0.0749820        5.0968420       -2.5455790
C        3.9403960       -3.6753500        0.1564500
H        3.7460980       -4.7528920        0.1387240
H        4.9817500       -3.5061990        0.4499770
H        3.2918420       -3.2181590        0.9105660
C        4.6194450       -3.7186720       -2.2497140
H        5.6618490       -3.5682070       -1.9569320
H        4.4560450       -4.7993330       -2.2778780
H        4.4756130       -3.3151410       -3.2571050
C       -0.0234500        0.4166180       -2.1965110
C       -0.8822650        1.3786390       -2.2545780
C        0.7717280        0.0363350       -3.2697990
C       -1.2135940        2.1500860       -3.3485210
C        0.5344890        0.7973010       -4.4247980
H        1.5069080       -0.7647100       -3.2530100
C       -0.4309180        1.8194890       -4.4662210
H       -1.9786750        2.9180200       -3.3579240
H        1.1047550        0.5825010       -5.3245620
H       -0.5782750        2.3619710       -5.3963960
C       -2.4389500        1.8416710        2.8011890
C       -2.0303960        0.3950300        3.1003960
H       -1.5352760        0.3167180        4.0778650
H       -2.9130190       -0.2556260        3.1024990
H       -1.3383380        0.0283840        2.3352710
C       -3.4000910        2.3186440        3.8937730
H       -2.9104630        2.2692760        4.8729290
H       -3.7113680        3.3531080        3.7171060
H       -4.2977480        1.6926040        3.9281560
C       -1.1923750        2.7324280        2.8062870
H       -0.6641180        2.6661740        3.7673360
H       -0.5110530        2.4204680        2.0106350
H       -1.4630830        3.7782630        2.6244250
C       -5.6647420        2.5797830       -1.1252140
H       -5.9467910        3.6342520       -1.0327240
H       -5.3936340        2.3888510       -2.1673380
H       -6.5513570        1.9822880       -0.8847400
56
PRC_TS_NB_4q.log
C        1.8170320        2.5820410       -2.6024120
C        3.0410010        2.5770340       -1.9758190
C        3.2666300        1.6951200       -0.8989070
C        2.2096660        0.8423030       -0.5279730
C        0.8224000        1.6856540       -2.1699520
C        4.5099400        1.6383110       -0.1802100
C        2.3761300       -0.0507550        0.5999230
C        3.6105250       -0.0816940        1.2801900
C        4.6780280        0.7826500        0.8579960
C        3.7252280       -0.9715130        2.3677390
H        4.6613700       -1.0264960        2.9168740
C        2.6495400       -1.7543530        2.7181940
C        1.4562470       -1.6332990        1.9813170
H        5.3139650        2.2993750       -0.4905490
H        1.6047020        3.2590540       -3.4216120
H        3.8350150        3.2492650       -2.2899400
H       -0.1756970        1.6716400       -2.5993860
H        5.6201990        0.7409900        1.3968260
H        2.7026830       -2.4494110        3.5483520
H        0.5822820       -2.2271850        2.2382200
Cu       -0.4326910       -0.5090390       -0.6073470
N        1.0258570        0.8330590       -1.1786110
N        1.3203620       -0.8086800        0.9609950
C       -0.1510320       -2.2284380       -1.4665430
C       -1.3235280       -2.1514340       -0.8976830
C        0.2964810       -3.3775310       -2.1074860
C       -2.2918130       -3.1373930       -0.8590680
C       -0.6260320       -4.4311750       -2.1064770
H        1.2648400       -3.4808990       -2.5877430
C       -1.8866990       -4.3157830       -1.4983270
H       -3.2640240       -3.0394180       -0.3880550
H       -0.3630320       -5.3673980       -2.5917140
H       -2.5638500       -5.1651730       -1.5256610
N       -1.7483030        0.8033400       -0.0784620
C       -2.5052150        1.2117100        0.9598090
C       -3.0742480        2.3169300       -0.8706330
C       -3.3766210        2.1929860        0.4960470
H       -4.1205600        2.7385750        1.0593370
N       -2.0941850        1.4746730       -1.2022580
C       -3.6897710        3.2184070       -1.8967000
H       -3.5504620        4.2756510       -1.6454270
H       -3.2288750        3.0331070       -2.8704910
H       -4.7668680        3.0449730       -1.9919910
C       -2.3004280        0.6835880        2.3624620
C       -2.2534390       -0.8500530        2.3570570
H       -1.4314130       -1.2129880        1.7329220
H       -2.1115410       -1.2335710        3.3751530
H       -3.1826310       -1.2671530        1.9541690
C       -3.4488530        1.1449810        3.2642090
H       -3.3135590        0.7571580        4.2802920
H       -3.4868170        2.2377520        3.3204850
H       -4.4119180        0.7897870        2.8831750
C       -0.9750200        1.2300190        2.9184840
H       -1.0013050        2.3237940        2.9598340
H       -0.7892970        0.8477610        3.9304920
H       -0.1381830        0.9363260        2.2764380
132
Prod_TS_NA_3t.log
P        0.9595220       -2.0095270       -0.2515560
P        0.2250680        2.0366150        0.0664770
Cu       -0.4813280       -0.1758050        0.0855450
N       -3.3274040       -0.5922500       -0.1645830
C       -4.5008630       -0.1290380       -0.6891560
C       -2.8790850       -0.1726600       -2.2261100
C       -4.2367790        0.1166740       -2.0319070
H       -4.9222850        0.5066590       -2.7692220
N       -2.3316830       -0.5787680       -1.0837410
C       -2.9624090       -1.0591940        1.1600170
C       -1.7064100       -0.6628800        1.6400900
C       -3.8160620       -1.9503590        1.8067050
H       -4.7008850       -2.3283250        1.3069250
C       -1.4453750       -1.1158370        2.9450140
H       -0.5056930       -0.8315810        3.4230800
C       -2.3128620       -1.9298570        3.6762890
H       -2.0543970       -2.2413200        4.6857990
C       -3.4935710       -2.3802610        3.0905410
H       -4.1518030       -3.0653590        3.6162450
C        1.8006910        2.6021630       -0.6963440
C        2.8645140        1.6976140       -0.7862290
C        2.0206140        3.8922170       -1.1914310
C        4.1034390        2.0276340       -1.3411170
C        3.2315960        4.2420540       -1.7789160
H        1.2258240        4.6307510       -1.1351100
C        4.2654870        3.3126680       -1.8539950
H        3.3746810        5.2432860       -2.1724180
H        5.2087610        3.6002160       -2.3064390
C        2.6282120       -1.8306630       -1.0146590
C        3.2937270       -0.6013190       -0.9466590
C        3.2787440       -2.8604330       -1.7058800
C        4.5523570       -0.3778110       -1.5146330
C        4.5147680       -2.6615800       -2.3089910
H        2.8039200       -3.8334300       -1.7876920
C        5.1477430       -1.4251820       -2.2118900
H        4.9908620       -3.4725730       -2.8505980
H        6.1165920       -1.2838390       -2.6792150
O        2.6737830        0.4308400       -0.2757250
C        5.2036430        0.9765480       -1.2587500
C        1.3511700       -2.7714920        1.4007310
C        2.1451340       -4.0800200        1.3680390
C        2.0342490       -1.7293580        2.2915670
H        0.3574320       -2.9582530        1.8365840
C        2.3844130       -4.6155960        2.7845590
H        3.1145280       -3.9014060        0.8812490
H        1.6202490       -4.8364100        0.7719890
C        2.2752620       -2.2736930        3.7009350
H        2.9930190       -1.4263870        1.8423330
H        1.3996490       -0.8383010        2.3335800
C        3.0810960       -3.5734570        3.6616560
H        2.9756050       -5.5372590        2.7405920
H        1.4177590       -4.8776280        3.2364950
H        2.7849410       -1.5203430        4.3127470
H        1.3018240       -2.4665030        4.1743350
H        3.2275830       -3.9643270        4.6746280
H        4.0796610       -3.3670560        3.2512300
C        0.2093380       -3.4209150       -1.1951600
C       -1.0846690       -3.8673480       -0.4914650
C       -0.0837620       -2.9611860       -2.6292120
H        0.8924970       -4.2813040       -1.2266580
C       -1.8210330       -4.9333800       -1.3074980
H       -1.7403770       -2.9972160       -0.3591770
H       -0.8649330       -4.2520890        0.5115110
C       -0.8241650       -4.0321660       -3.4321090
H       -0.7133140       -2.0664360       -2.5671070
H        0.8448160       -2.6693850       -3.1348750
C       -2.1178500       -4.4373510       -2.7236600
H       -2.7488980       -5.2107860       -0.7953070
H       -1.2045110       -5.8420780       -1.3656760
H       -1.0370770       -3.6597200       -4.4411290
H       -0.1811740       -4.9162350       -3.5495000
H       -2.6471210       -5.2063470       -3.2973280
H       -2.7814970       -3.5623500       -2.6634590
C        0.4619280        2.5574490        1.8496960
C        1.8193330        2.0606000        2.3703930
C        0.3190060        4.0534630        2.1520630
H       -0.3287330        2.0022350        2.3780310
C        1.9466160        2.2910120        3.8774280
H        2.6187480        2.6161590        1.8584520
H        1.9661400        1.0064930        2.1221480
C        0.4668230        4.3199190        3.6559720
H        1.0938180        4.6073120        1.5999190
H       -0.6508440        4.4361470        1.8165020
C        1.7859170        3.7761930        4.2077290
H        2.9160080        1.9231170        4.2328810
H        1.1729830        1.7104980        4.3995120
H        0.3840340        5.3946090        3.8537920
H       -0.3683150        3.8354330        4.1803650
H        1.8403150        3.9399650        5.2896720
H        2.6204730        4.3325400        3.7584010
C       -1.0196520        3.2485210       -0.5760470
C       -1.1629650        3.1347980       -2.0983890
C       -2.3789990        2.9723470        0.0904100
H       -0.7146050        4.2746140       -0.3255790
C       -2.2205870        4.1097200       -2.6235640
H       -1.4677780        2.1077430       -2.3320980
H       -0.2028320        3.3053000       -2.5978440
C       -3.4352340        3.9587370       -0.4147150
H       -2.6902830        1.9463910       -0.1553080
H       -2.2987200        3.0154000        1.1838410
C       -3.5697440        3.8819800       -1.9374900
H       -2.3227140        4.0013320       -3.7095700
H       -1.8854630        5.1403720       -2.4382320
H       -4.3997770        3.7540600        0.0655940
H       -3.1491760        4.9797690       -0.1232480
H       -4.3096860        4.6069700       -2.2951940
H       -3.9362510        2.8814600       -2.2073180
C        5.7528070        0.9779420        0.1869640
H        6.5177860        0.2024610        0.2989650
H        6.1976330        1.9516450        0.4176800
H        4.9533400        0.7836410        0.9088080
C        6.3520390        1.2608610       -2.2256380
H        6.8125670        2.2262590       -1.9985390
H        7.1361860        0.5059900       -2.1206700
H        6.0111060        1.2707440       -3.2658040
C       -2.0863490       -0.0746410       -3.4929020
H       -2.4276640        0.7732420       -4.0948990
H       -1.0225900        0.0599980       -3.2761330
H       -2.1984060       -0.9811480       -4.0991460
C       -5.7851280        0.2405240        0.0499690
C       -6.7716410       -0.9360740        0.1571640
H       -7.7369470       -0.5666370        0.5210190
H       -6.9302410       -1.3974670       -0.8227720
H       -6.4351500       -1.7060070        0.8520530
C       -5.5001400        0.8393620        1.4374730
H       -4.7529700        1.6382430        1.3669140
H       -6.4257100        1.2691770        1.8359150
H       -5.1345480        0.1008760        2.1513250
C       -6.4896290        1.3311830       -0.7807650
H       -6.8155550        0.9513680       -1.7539850
H       -7.3802370        1.6733270       -0.2443750
H       -5.8334170        2.1915370       -0.9467550
56
Prod_TS_NA_4q.log
C        3.9263310        2.9514390        0.9022420
C        4.9369500        2.0732390        0.5726900
C        4.6056830        0.7725480        0.1476620
C        3.2376820        0.4441810        0.0790230
C        2.5923610        2.5194080        0.8196400
C        5.5858010       -0.2222580       -0.1973950
C        2.8405740       -0.8688250       -0.3709270
C        3.8239680       -1.8302200       -0.6763970
C        5.2129530       -1.4694620       -0.5780640
C        3.3792460       -3.1049940       -1.0745740
H        4.1051700       -3.8764870       -1.3162950
C        2.0244810       -3.3524350       -1.1516930
C        1.1239620       -2.3164470       -0.8563590
H        6.6364530        0.0468570       -0.1354540
H        4.1432970        3.9607460        1.2333020
H        5.9806540        2.3684000        0.6373990
H        1.7701050        3.1808650        1.0781480
H        5.9587360       -2.2194150       -0.8258850
H        1.6457820       -4.3228370       -1.4522720
H        0.0487960       -2.4683790       -0.9230630
Cu        0.3476600        0.5398930       -0.0225610
N        2.2500310        1.3011770        0.4293320
N        1.5125750       -1.1042280       -0.4892400
C       -1.1120980        1.7335520       -0.6087710
C       -2.3095470        1.3386800        0.0098700
C       -1.1495350        3.0386680       -1.1257210
C       -3.4111460        2.1658610        0.2076670
C       -2.2609240        3.8763220       -1.0239470
H       -0.2667070        3.4253520       -1.6343290
C       -3.3936760        3.4467270       -0.3364150
H       -4.2582020        1.8329340        0.7971700
H       -2.2377420        4.8741150       -1.4559300
H       -4.2481390        4.1039900       -0.2056440
N       -1.1617930       -0.3716980        1.1690370
C       -1.3086120       -1.6393440        1.5362430
C       -3.1891900       -1.0503030        0.4839330
C       -2.5653070       -2.1124010        1.1294770
H       -2.9563710       -3.1093440        1.2645120
N       -2.3163990       -0.0022800        0.5652530
C       -4.5180350       -1.1103760       -0.2602780
C       -4.4644480       -0.3709900       -1.6077840
H       -5.3693690       -0.6071110       -2.1786060
H       -4.4076550        0.7116030       -1.4951340
H       -3.5956940       -0.6940940       -2.1911140
C       -5.6828920       -0.5901180        0.5997040
H       -6.6301320       -0.7698320        0.0786900
H       -5.7150760       -1.1132770        1.5607390
H       -5.6120540        0.4804300        0.7949440
C       -4.8131940       -2.5911670       -0.5635770
H       -4.0032700       -3.0463250       -1.1418090
H       -4.9548390       -3.1712810        0.3534590
H       -5.7367300       -2.6625830       -1.1466400
C       -0.2109960       -2.3535870        2.2595870
H        0.6617120       -1.7000790        2.3426530
H       -0.5236270       -2.6427610        3.2677930
H        0.0895020       -3.2653760        1.7319240
132
Prod_TS_NB_3t.log
P        0.1842870       -2.0623430        0.0576130
P        0.5402340        2.0332430        0.6435650
Cu       -0.5833500        0.1304440       -0.1131810
N       -2.7991240        0.3451210        0.3114250
C       -3.7123210       -0.1132050        1.1668080
C       -4.6237070       -0.2144440       -0.8601190
C       -4.8809800       -0.4840540        0.4732370
H       -5.7898430       -0.9126830        0.8710100
N       -3.3718620        0.3073660       -0.9136580
C        2.0663530        2.2526890       -0.3650660
C        2.7423160        1.1311050       -0.8605680
C        2.5566350        3.5067460       -0.7475550
C        3.8369190        1.2172210       -1.7265730
C        3.6358910        3.6271230       -1.6140430
H        2.0693400        4.4051190       -0.3799980
C        4.2638250        2.4866450       -2.1076450
H        3.9883420        4.6100510       -1.9092380
H        5.1021970        2.5941370       -2.7876940
C        1.4765800       -2.1833560       -1.2455460
C        2.4194080       -1.1526850       -1.3422610
C        1.6015410       -3.2462770       -2.1434690
C        3.4748010       -1.1635080       -2.2552300
C        2.6091050       -3.2599940       -3.1032380
H        0.8915530       -4.0672960       -2.1056870
C        3.5409470       -2.2277810       -3.1534740
H        2.6774950       -4.0843510       -3.8056310
H        4.3345670       -2.2639190       -3.8922360
O        2.3050430       -0.1074870       -0.4501580
C        4.5381050       -0.0800930       -2.1131360
C        1.0184150       -2.9702570        1.4809330
C        1.0606290       -4.5015410        1.3898300
C        2.4473100       -2.4450000        1.6947230
H        0.4235240       -2.6873110        2.3643640
C        1.7007170       -5.1125210        2.6431990
H        1.6428460       -4.7856370        0.5000620
H        0.0583840       -4.9235650        1.2635600
C        3.0638830       -3.0213000        2.9708710
H        3.0632300       -2.7505600        0.8366130
H        2.4584060       -1.3536040        1.7132010
C        3.0974950       -4.5491530        2.9087930
H        1.7402860       -6.2033140        2.5459340
H        1.0562420       -4.8957090        3.5068250
H        4.0744250       -2.6210600        3.1129730
H        2.4692550       -2.7020820        3.8388930
H        3.5057490       -4.9663820        3.8359360
H        3.7704380       -4.8571350        2.0965260
C       -1.1086220       -3.2794880       -0.4863900
C       -2.1620380       -3.3786480        0.6295210
C       -1.8012270       -2.8788030       -1.7965560
H       -0.6506400       -4.2696480       -0.6230530
C       -3.2520950       -4.3938940        0.2765170
H       -2.6203970       -2.3870880        0.7501190
H       -1.7020410       -3.6376990        1.5926400
C       -2.8676220       -3.9114560       -2.1729960
H       -2.2787860       -1.9018200       -1.6594020
H       -1.0741040       -2.7471100       -2.6052830
C       -3.9105070       -4.0477020       -1.0607180
H       -4.0040810       -4.4249060        1.0739410
H       -2.8069270       -5.3977300        0.2182670
H       -3.3511430       -3.6202510       -3.1123910
H       -2.3922080       -4.8874100       -2.3496390
H       -4.6602150       -4.8024300       -1.3240690
H       -4.4376820       -3.0894200       -0.9501200
C        1.1555230        2.2090420        2.3959430
C        1.8406370        0.9024240        2.8074190
C        2.0556160        3.4134830        2.6861180
H        0.2400430        2.3028780        2.9997930
C        2.2915020        0.9303280        4.2688730
H        2.7151430        0.7424330        2.1574870
H        1.1548070        0.0638170        2.6285520
C        2.4901430        3.4395680        4.1561350
H        2.9481450        3.3534020        2.0478910
H        1.5438950        4.3496290        2.4326260
C        3.1897850        2.1367930        4.5488570
H        2.8112050       -0.0023840        4.5179360
H        1.4034900        0.9828610        4.9147750
H        3.1484530        4.2968020        4.3362360
H        1.6047440        3.5795880        4.7919790
H        3.4787180        2.1617790        5.6053160
H        4.1166790        2.0379610        3.9667070
C       -0.3811020        3.6277850        0.3696690
C       -0.7608600        3.8181390       -1.1077440
C       -1.6535110        3.6044020        1.2358250
H        0.2348050        4.4810520        0.6912820
C       -1.5861290        5.0905470       -1.3082530
H       -1.3556950        2.9591460       -1.4366330
H        0.1308800        3.8324350       -1.7433990
C       -2.5018200        4.8618190        1.0230060
H       -2.2408610        2.7155390        0.9636660
H       -1.3994410        3.5110110        2.2994950
C       -2.8536250        5.0501020       -0.4533990
H       -1.8435650        5.1928210       -2.3681370
H       -0.9890150        5.9727980       -1.0340970
H       -3.4119850        4.7994710        1.6309240
H       -1.9432740        5.7404390        1.3762790
H       -3.4450490        5.9622120       -0.5914690
H       -3.4753490        4.2066500       -0.7856730
C        5.4599290       -0.4857870       -0.9392970
H        5.9556330       -1.4366820       -1.1616640
H        6.2220210        0.2835040       -0.7755970
H        4.8836020       -0.6043670       -0.0158080
C        5.3818000        0.0727690       -3.3785550
H        6.1604610        0.8262680       -3.2327010
H        5.8941190       -0.8643790       -3.6122930
H        4.7688780        0.3621870       -4.2378790
C       -1.2128940        0.5104970       -1.9959510
C       -2.5954490        0.7297010       -2.0595320
C       -0.5179930        0.9297790       -3.1407180
C       -3.2507110        1.3878980       -3.1014240
C       -1.1341500        1.5428730       -4.2331090
H        0.5649330        0.7946390       -3.1777850
C       -2.5047630        1.7922720       -4.2057090
H       -4.3114210        1.6148640       -3.0487010
H       -0.5471330        1.8489200       -5.0957970
H       -2.9929450        2.3043070       -5.0295640
C       -3.4870560       -0.1271330        2.6647970
C       -1.9952670       -0.1034050        3.0114170
H       -1.8688670       -0.1088840        4.1004060
H       -1.4741220       -0.9746810        2.5968020
H       -1.5138840        0.7950070        2.6114270
C       -4.1299970       -1.3804790        3.2740440
H       -3.9802120       -1.3877250        4.3592950
H       -5.2082310       -1.4088600        3.0867030
H       -3.6869690       -2.2928450        2.8604960
C       -4.1589460        1.1232410        3.2597110
H       -4.0362410        1.1410450        4.3488900
H       -3.7121480        2.0336010        2.8457670
H       -5.2299410        1.1357920        3.0324340
C       -5.4701100       -0.5078340       -2.0579390
H       -6.0472510        0.3622670       -2.3860500
H       -4.8555040       -0.8394430       -2.8999820
H       -6.1777350       -1.3011210       -1.8051000
56
Prod_TS_NB_4q.log
C        2.2583230        1.5115550       -3.0848700
C        3.5301640        1.2627560       -2.6145340
C        3.6932920        0.4778120       -1.4576700
C        2.5269650       -0.0115030       -0.8360580
C        1.1599440        0.9681670       -2.3995030
C        4.9778510        0.1598500       -0.8947480
C        2.6375940       -0.8161810        0.3575740
C        3.9110280       -1.1118550        0.8832230
C        5.0819500       -0.6018520        0.2223010
C        3.9626900       -1.8989630        2.0492520
H        4.9252790       -2.1492130        2.4867500
C        2.7859340       -2.3385550        2.6165740
C        1.5660430       -1.9896730        2.0138750
H        5.8658130        0.5439420       -1.3887310
H        2.0928740        2.1110290       -3.9728660
H        4.4045870        1.6606330       -3.1220860
H        0.1449920        1.1356710       -2.7494670
H        6.0552320       -0.8404240        0.6417220
H        2.7858100       -2.9453730        3.5149810
H        0.6206990       -2.3253510        2.4305730
Cu       -0.2132520       -0.7122130       -0.1941070
N        1.2793960        0.2276720       -1.3066850
N        1.4842620       -1.2513470        0.9175620
C       -1.8063210       -1.8300410       -0.5614150
C       -2.9810040       -1.1442280       -0.2111110
C       -2.0109690       -3.1879040       -0.8492990
C       -4.2381040       -1.7348900       -0.0825990
C       -3.2589720       -3.8109190       -0.7922040
H       -1.1538240       -3.7958100       -1.1355170
C       -4.3768460       -3.0845810       -0.3935110
H       -5.0928580       -1.1764730        0.2834400
H       -3.3578550       -4.8653990       -1.0388350
H       -5.3486370       -3.5616120       -0.3067720
N       -1.6374270        0.7007350        0.5347630
C       -1.7504850        2.0164650        0.6993010
C       -3.7055330        1.2944720       -0.0763730
C       -3.0383130        2.4392410        0.3207390
H       -3.4407840        3.4424100        0.3190080
N       -2.8375050        0.2633090        0.0870560
C       -5.0813360        1.1797370       -0.6514060
H       -5.3763370        2.1531480       -1.0498050
H       -5.1138200        0.4440960       -1.4591730
H       -5.8235160        0.8883430        0.0984890
C       -0.6137590        2.8753700        1.2097630
C        0.4974140        2.0165260        1.8184200
H        0.9190000        1.3406820        1.0707630
H        1.2972520        2.6610040        2.1997160
H        0.1161700        1.4034720        2.6415570
C       -1.1546990        3.8349620        2.2796720
H       -0.3456080        4.4671590        2.6624360
H       -1.9304770        4.4914340        1.8724800
H       -1.5860960        3.2794660        3.1182980
C       -0.0411330        3.6933730        0.0411270
H       -0.8167230        4.3127130       -0.4215930
H        0.7618760        4.3517840        0.3925970
H        0.3698690        3.0294100       -0.7268640
132
TS_MI_NA_3t.log
P        0.5587990        2.0778730       -0.2773490
P       -1.3276620       -1.6611730       -0.2202260
Cu        0.6959220       -0.2104770        0.4451660
N        2.2804550       -1.5471300       -1.3011960
C        3.4312260       -1.8444650       -1.9010500
C        3.9380480       -0.9300600        0.0614280
C        4.5122660       -1.4723580       -1.0825480
H        5.5640840       -1.5788950       -1.3053470
N        2.5835690       -0.9632220       -0.1114350
C        1.5108640       -1.6275530        1.6137360
C        0.9708180       -0.7737350        2.4521550
C        1.8694020       -2.9527720        1.7352030
H        2.3268160       -3.5434900        0.9490440
C        0.6898170       -1.2919000        3.7260700
H        0.2204040       -0.6908720        4.5037640
C        1.0311120       -2.6209740        3.9992520
H        0.8539370       -3.0291390        4.9912770
C        1.6011830       -3.4459490        3.0155320
H        1.8527440       -4.4756170        3.2531100
C       -2.9513400       -0.9995500       -0.7992240
C       -3.2743170        0.3302570       -0.5289580
C       -3.9334520       -1.7652670       -1.4410600
C       -4.5198700        0.8946620       -0.8198170
C       -5.1665130       -1.2225050       -1.7832000
H       -3.7337520       -2.8020390       -1.6902530
C       -5.4621400        0.1003910       -1.4653200
H       -5.9043250       -1.8352970       -2.2909070
H       -6.4331970        0.5100800       -1.7230050
C       -1.0013620        2.9805950       -0.6586580
C       -2.2530270        2.4101680       -0.4261690
C       -0.9867430        4.2666800       -1.2199970
C       -3.4563530        3.0743210       -0.6990760
C       -2.1617220        4.9453800       -1.5111100
H       -0.0385070        4.7407040       -1.4482960
C       -3.3930160        4.3498800       -1.2474380
H       -2.1206840        5.9368960       -1.9499530
H       -4.3073660        4.8843400       -1.4829400
O       -2.3063900        1.1218150        0.0584770
C       -4.7430680        2.3309590       -0.3652450
C        1.3481280        3.1477340        1.0183480
C        1.6187850        4.6201440        0.6940760
C        0.5660280        3.0239730        2.3350570
H        2.3167630        2.6575680        1.1710990
C        2.4256820        5.2628440        1.8282990
H        0.6652070        5.1546220        0.5985340
H        2.1507440        4.7244700       -0.2607800
C        1.3350810        3.6922910        3.4788110
H       -0.4163760        3.5047650        2.2141230
H        0.3903330        1.9666680        2.5661890
C        1.6752110        5.1495380        3.1575520
H        2.6333420        6.3129470        1.5944810
H        3.3969550        4.7549030        1.9121750
H        0.7554050        3.6313770        4.4064580
H        2.2651230        3.1313310        3.6479800
H        2.2664040        5.5904980        3.9676660
H        0.7443480        5.7300720        3.0903340
C        1.5202280        2.3460820       -1.8417630
C        3.0233560        2.1197780       -1.6340780
C        0.9693440        1.3833130       -2.9076630
H        1.3705950        3.3781510       -2.1895770
C        3.7836480        2.2576560       -2.9566050
H        3.1872200        1.1132480       -1.2294430
H        3.4207870        2.8346660       -0.9019430
C        1.7304000        1.5306010       -4.2273640
H        1.0902180        0.3533440       -2.5418810
H       -0.1045410        1.5569450       -3.0553610
C        3.2283220        1.3021100       -4.0135360
H        4.8480460        2.0599440       -2.7871250
H        3.7019260        3.2926100       -3.3192860
H        1.3368560        0.8195320       -4.9624230
H        1.5671210        2.5376190       -4.6374070
H        3.7733150        1.4170070       -4.9572350
H        3.3849510        0.2721100       -3.6666110
C       -1.8643040       -2.4086790        1.4151920
C       -2.4686030       -1.3193190        2.3187040
C       -2.8168420       -3.6055300        1.3158530
H       -0.9250320       -2.7429030        1.8814390
C       -2.8054590       -1.8754560        3.7052850
H       -3.3931920       -0.9432640        1.8567790
H       -1.7804270       -0.4695790        2.4035300
C       -3.1450460       -4.1575740        2.7077850
H       -3.7480570       -3.2888330        0.8239970
H       -2.3821760       -4.4024720        0.7021250
C       -3.7469070       -3.0764830        3.6061340
H       -3.2514530       -1.0873750        4.3229200
H       -1.8764410       -2.1866330        4.2005200
H       -3.8278230       -5.0103120        2.6200570
H       -2.2193450       -4.5330140        3.1666560
H       -3.9576000       -3.4815270        4.6022590
H       -4.7081000       -2.7514050        3.1833770
C       -1.1119070       -3.1270690       -1.3342650
C       -0.8049530       -2.6616090       -2.7651030
C        0.0054080       -4.0562580       -0.8419360
H       -2.0430240       -3.7101990       -1.3436820
C       -0.6768730       -3.8655570       -3.7037940
H        0.1385740       -2.0992090       -2.7403470
H       -1.5861830       -1.9815080       -3.1267300
C        0.1067400       -5.2798270       -1.7574590
H        0.9483790       -3.4974500       -0.8680440
H       -0.1664850       -4.3680670        0.1960430
C        0.3770540       -4.8571990       -3.2032770
H       -0.4279300       -3.5271210       -4.7161600
H       -1.6497070       -4.3742290       -3.7706100
H        0.8998780       -5.9486090       -1.4044510
H       -0.8334100       -5.8489260       -1.7101290
H        0.4145070       -5.7347370       -3.8586730
H        1.3640910       -4.3798390       -3.2483960
C       -4.9374790        2.3352940        1.1682590
H       -5.0554350        3.3627960        1.5277080
H       -5.8337260        1.7641210        1.4315840
H       -4.0793610        1.8862650        1.6763290
C       -5.9682770        2.9645750       -1.0207070
H       -6.8716900        2.4092020       -0.7531670
H       -6.1064540        3.9884540       -0.6616400
H       -5.8797230        2.9843660       -2.1117220
C        4.6762800       -0.3901370        1.2771020
C        4.0592760        0.9206550        1.7750450
H        3.0081740        0.7863610        2.0507080
H        4.6004040        1.2734610        2.6617780
H        4.1344710        1.6941490        1.0032950
C        4.6929760       -1.4024490        2.4388110
H        4.9786500       -2.3985970        2.0845390
H        5.4260480       -1.0814020        3.1885600
H        3.7205900       -1.4752990        2.9313000
C        6.1325590       -0.1100750        0.8747380
H        6.6608540       -1.0349370        0.6212940
H        6.1803370        0.5617880        0.0109530
H        6.6629370        0.3597580        1.7099140
C        3.4560060       -2.4755270       -3.2599270
H        3.6491960       -3.5530260       -3.2027620
H        2.4928920       -2.3283800       -3.7588220
H        4.2380060       -2.0359300       -3.8868620
132
TS_MI_NB_3t.log
P       -0.7883920        2.1514840       -0.1095990
P       -0.1445890       -2.0085890       -0.1929460
Cu        0.4437930        0.2719620        0.7184710
N        3.1913260        0.2135460       -0.2502730
C        4.3784520        0.8204080       -0.2393490
C        3.1830010        1.7142710        1.3934460
C        4.4251410        1.7870140        0.7892630
H        5.2399270        2.4449670        1.0569810
N        2.4451270        0.7843520        0.7273410
C        1.6022620       -0.4163290        2.2389570
C        0.4552460       -0.0858640        2.7890460
C        2.6348090       -1.2343710        2.6415570
H        3.5453290       -1.4004950        2.0741700
C        0.2004410       -0.7065990        4.0220810
H       -0.7272030       -0.5400940        4.5692030
C        1.1703880       -1.5571810        4.5629180
H        1.0008780       -2.0206470        5.5317160
C        2.3682990       -1.8256690        3.8807810
H        3.1042770       -2.4914770        4.3223700
C       -1.6414090       -2.3652540       -1.2121910
C       -2.7012390       -1.4574290       -1.2163880
C       -1.8132850       -3.5355190       -1.9634460
C       -3.9037130       -1.6845960       -1.8930320
C       -2.9822030       -3.7747480       -2.6757050
H       -1.0170040       -4.2709140       -2.0077840
C       -4.0261610       -2.8547060       -2.6354920
H       -3.0832570       -4.6840440       -3.2592780
H       -4.9388670       -3.0548640       -3.1868480
C       -2.3522540        2.0301290       -1.0754630
C       -3.0715550        0.8350850       -1.1342380
C       -2.8958460        3.1293250       -1.7564020
C       -4.2944420        0.7137260       -1.8068250
C       -4.0922590        3.0327210       -2.4536360
H       -2.3723090        4.0793360       -1.7457430
C       -4.7900730        1.8276380       -2.4746530
H       -4.4847670        3.8970500       -2.9791940
H       -5.7266310        1.7611640       -3.0182690
O       -2.5444830       -0.2775460       -0.5158090
C       -4.9947050       -0.6361130       -1.7236820
C       -1.3156670        3.2019900        1.3321610
C       -1.9220110        4.5754150        1.0260710
C       -2.2695440        2.3892010        2.2224420
H       -0.3820240        3.3499650        1.8966760
C       -2.1925560        5.3393510        2.3274970
H       -2.8738050        4.4355180        0.4974020
H       -1.2689950        5.1609460        0.3665560
C       -2.5722220        3.1445930        3.5195860
H       -3.2054060        2.2135410        1.6705640
H       -1.8278520        1.4117210        2.4461830
C       -3.1275260        4.5435170        3.2415480
H       -2.6228090        6.3217340        2.1031710
H       -1.2402860        5.5189490        2.8456100
H       -3.2767750        2.5700560        4.1310760
H       -1.6436780        3.2293230        4.1011810
H       -3.2916400        5.0829400        4.1808630
H       -4.1073760        4.4501190        2.7526320
C        0.2677520        3.2141480       -1.2084720
C        1.3473960        3.9626660       -0.4163660
C        0.9084720        2.2860640       -2.2570060
H       -0.3542170        3.9557980       -1.7274940
C        2.2873810        4.7267020       -1.3539320
H        1.9410710        3.2360530        0.1462380
H        0.8945200        4.6502620        0.3083110
C        1.8511030        3.0546770       -3.1849200
H        1.4884200        1.5117610       -1.7333180
H        0.1259470        1.7738390       -2.8321610
C        2.9252200        3.7813950       -2.3731860
H        3.0615310        5.2293800       -0.7636260
H        1.7252150        5.5108440       -1.8815750
H        2.3118230        2.3605220       -3.8968470
H        1.2795200        3.7859350       -3.7743700
H        3.6030560        4.3316230       -3.0357190
H        3.5269970        3.0382310       -1.8295270
C       -0.5440310       -3.0047130        1.3430310
C       -1.8724850       -2.5198220        1.9494570
C       -0.5656930       -4.5261400        1.1588340
H        0.2590300       -2.7453660        2.0499060
C       -2.1670210       -3.2329250        3.2722080
H       -2.6876580       -2.7340410        1.2427480
H       -1.8487970       -1.4331250        2.0959360
C       -0.8587870       -5.2312570        2.4878580
H       -1.3441860       -4.7930160        0.4293280
H        0.3894540       -4.8854550        0.7594970
C       -2.1793150       -4.7515440        3.0915430
H       -3.1251320       -2.8861220        3.6761420
H       -1.3923390       -2.9636880        4.0020990
H       -0.8744310       -6.3168930        2.3391290
H       -0.0417050       -5.0149810        3.1905870
H       -2.3642270       -5.2498830        4.0496910
H       -3.0042740       -5.0313690        2.4211660
C        1.1409210       -3.0162720       -1.0647610
C        1.4578690       -2.4043550       -2.4361810
C        2.4341720       -3.1322420       -0.2468650
H        0.7540150       -4.0333160       -1.2158690
C        2.4392950       -3.3017590       -3.1966160
H        1.8960550       -1.4092130       -2.2714420
H        0.5418220       -2.2664400       -3.0233850
C        3.4211080       -4.0509580       -0.9766440
H        2.8642540       -2.1278350       -0.1384540
H        2.2338900       -3.5163440        0.7617890
C        3.7187750       -3.5476360       -2.3925800
H        2.6852740       -2.8545950       -4.1664850
H        1.9487730       -4.2634800       -3.4065160
H        4.3531240       -4.1313070       -0.4046250
H        2.9959890       -5.0640780       -1.0309040
H        4.3649090       -4.2597180       -2.9185920
H        4.2772350       -2.6065830       -2.3246960
C       -5.6044000       -0.7880440       -0.3110460
H       -6.3620940       -0.0151130       -0.1454900
H       -6.0754460       -1.7714690       -0.2120430
H       -4.8365180       -0.6927190        0.4621710
C       -6.1067770       -0.7803050       -2.7604770
H       -6.5933870       -1.7548420       -2.6628510
H       -6.8789300       -0.0226020       -2.5995790
H       -5.7245540       -0.6803860       -3.7814760
C        2.6647700        2.4580810        2.5839180
H        3.2332610        3.3808540        2.7274870
H        1.6078910        2.7151200        2.4691280
H        2.7483760        1.8536780        3.4946090
C        5.4633320        0.4060800       -1.2092900
C        4.8674730        0.2354600       -2.6128860
H        5.6229910       -0.1519050       -3.3068590
H        4.0184080       -0.4527730       -2.5914960
H        4.5077550        1.1967470       -2.9978720
C        6.5703490        1.4631480       -1.2543530
H        7.0463760        1.5814290       -0.2750450
H        7.3449340        1.1691240       -1.9713660
H        6.1710450        2.4364640       -1.5607120
C        6.0569040       -0.9278350       -0.7257400
H        5.2709710       -1.6841360       -0.6301500
H        6.8157460       -1.2968480       -1.4264910
H        6.5249590       -0.8037720        0.2571080
132
TS_NA_3t_B3LYP.log
P        0.3935190       -2.0794560        0.2386040
P        0.6027660        2.0308380        0.0222380
Cu       -0.5344980        0.0406750        0.3173550
N       -3.2877110        0.1183740       -0.3461790
C       -4.2305330        0.0462970       -1.3072580
C       -2.2318300       -0.0494640       -2.2848890
C       -3.6039080       -0.0603570       -2.5628040
H       -4.0723380       -0.1296130       -3.5350150
N       -2.0623900        0.0566830       -0.9480220
C       -2.3411630        0.1348640        1.9742520
C       -1.0749700        0.1852600        2.2177490
C       -3.4426440        0.1706180        2.7854150
H       -4.4750690        0.1262160        2.4620920
C       -0.6765370        0.2912540        3.5600800
H        0.3650200        0.3396400        3.8703340
C       -1.7083290        0.3372400        4.5135830
H       -1.4546000        0.4236140        5.5678190
C       -3.0607120        0.2772440        4.1401570
H       -3.8328030        0.3163730        4.9053600
C        1.9286350        2.1149670       -1.2528940
C        2.7192150        0.9768710       -1.4776560
C        2.2258490        3.2559370       -2.0128380
C        3.7625390        0.9314430       -2.4093320
C        3.2338720        3.2337670       -2.9752250
H        1.6553910        4.1665420       -1.8616700
C        3.9937930        2.0795310       -3.1721660
H        3.4378910        4.1216540       -3.5668990
H        4.7841270        2.0873720       -3.9148850
C        1.8293740       -2.4225200       -0.8692830
C        2.6799240       -1.3762250       -1.2607960
C        2.1011130       -3.6922720       -1.4042890
C        3.7358290       -1.5361440       -2.1682460
C        3.1372160       -3.8847540       -2.3147570
H        1.4810490       -4.5365370       -1.1218000
C        3.9418070       -2.8110860       -2.7000920
H        3.3207380       -4.8729330       -2.7268190
H        4.7431090       -2.9793550       -3.4112880
O        2.4579250       -0.1349150       -0.6993460
C        4.6376970       -0.3261200       -2.4337820
C        1.0048640       -2.6083460        1.9258790
C        1.4755550       -4.0642660        2.0718290
C        2.0955970       -1.6286910        2.3887570
H        0.1279940       -2.4470830        2.5690080
C        1.9365340       -4.3560190        3.5109630
H        2.3099990       -4.2448540        1.3797170
H        0.6760640       -4.7619760        1.7967850
C        2.5519460       -1.9230530        3.8235070
H        2.9585760       -1.6941530        1.7103550
H        1.7099070       -0.6100500        2.3099190
C        3.0266720       -3.3757510        3.9675210
H        2.2962650       -5.3904070        3.5838730
H        1.0725560       -4.2743990        4.1867860
H        3.3480740       -1.2248390        4.1134290
H        1.7099930       -1.7461360        4.5088870
H        3.3170120       -3.5846300        5.0049420
H        3.9259610       -3.5236460        3.3510690
C       -0.8573670       -3.3968710       -0.2084280
C       -2.1090560       -3.2086960        0.6803310
C       -1.2515820       -3.3318360       -1.6967110
H       -0.4316970       -4.3894200       -0.0028750
C       -3.2007040       -4.2334640        0.3359850
H       -2.5086420       -2.2011200        0.5207000
H       -1.8476940       -3.2827970        1.7432930
C       -2.3307170       -4.3714980       -2.0317600
H       -1.6512890       -2.3367670       -1.9062780
H       -0.3768710       -3.4733320       -2.3404810
C       -3.5716360       -4.1709730       -1.1521260
H       -4.0850550       -4.0449610        0.9578250
H       -2.8488090       -5.2470700        0.5822830
H       -2.5978480       -4.2930730       -3.0933550
H       -1.9300670       -5.3857810       -1.8793970
H       -4.3384230       -4.9203220       -1.3877060
H       -4.0015820       -3.1845200       -1.3740550
C        1.4748290        2.6563850        1.5684030
C        2.8365600        1.9544940        1.7473890
C        1.6632590        4.1782130        1.7030630
H        0.8080500        2.3178660        2.3732110
C        3.4477250        2.2756730        3.1178130
H        3.5207490        2.3045590        0.9620810
H        2.7378990        0.8772100        1.6086200
C        2.2966120        4.5304800        3.0617040
H        2.3091460        4.5374430        0.8881720
H        0.7086620        4.7059810        1.6102950
C        3.6216610        3.7907840        3.2947530
H        4.4124220        1.7633280        3.2274790
H        2.7913210        1.8844460        3.9096760
H        2.4473320        5.6154330        3.1315720
H        1.5883430        4.2601930        3.8587700
H        4.0156320        4.0216090        4.2926590
H        4.3671450        4.1498910        2.5697240
C       -0.5798330        3.4078230       -0.4214180
C       -1.1783330        3.2524180       -1.8329430
C       -1.7182620        3.4256680        0.6257580
H       -0.0456680        4.3672650       -0.3755050
C       -2.1760250        4.3820960       -2.1312570
H       -1.7018100        2.2952090       -1.8864800
H       -0.3909790        3.2341360       -2.5942380
C       -2.7208230        4.5516680        0.3336770
H       -2.2450890        2.4657040        0.5865070
H       -1.3186740        3.5230910        1.6429630
C       -3.2967840        4.4180380       -1.0832510
H       -2.5973190        4.2430340       -3.1349820
H       -1.6495180        5.3492110       -2.1393090
H       -3.5273640        4.5267120        1.0773580
H       -2.2228290        5.5280330        0.4374160
H       -3.9950490        5.2385110       -1.2931810
H       -3.8680160        3.4817560       -1.1471600
C        5.6472260       -0.2187160       -1.2546570
H        6.2741510       -1.1165090       -1.2093100
H        6.2926980        0.6570250       -1.3870110
H        5.1223530       -0.1169450       -0.2996150
C        5.4201000       -0.4631900       -3.7485370
H        6.0775540        0.3980060       -3.8993450
H        6.0655110       -1.3461470       -3.7259630
H        4.7486760       -0.5441220       -4.6096610
C       -1.0509370       -0.1039700       -3.2085400
H       -0.7995450        0.8838490       -3.6164560
H       -0.1666260       -0.4691040       -2.6733440
H       -1.2356080       -0.7744230       -4.0552740
C       -5.7048700        0.0776430       -0.9467100
C       -6.0453670       -1.1436250       -0.0629310
H       -7.0936070       -1.1113020        0.2619160
H       -5.8888470       -2.0778380       -0.6140000
H       -5.4048520       -1.1722150        0.8237400
C       -6.0155460        1.3740100       -0.1660370
H       -5.8341370        2.2556290       -0.7916060
H       -7.0650520        1.3945950        0.1555760
H       -5.3758400        1.4582860        0.7176730
C       -6.5692670        0.0343560       -2.2182670
H       -6.3838750       -0.8818570       -2.7908260
H       -7.6344220        0.0618580       -1.9583210
H       -6.3559920        0.8897750       -2.8696490
132
TS_NA_3t_B97D.log
P        0.6400510       -2.0369100       -0.0017240
P        0.3817760        2.0918530        0.2780490
Cu       -0.5613750       -0.0573880        0.3462440
N       -3.3612580       -0.0970250       -0.3365490
C       -4.2876170       -0.0118440       -1.3149320
C       -2.2644990        0.0716740       -2.2597660
C       -3.6383670        0.0970430       -2.5680250
H       -4.0981330        0.1779990       -3.5555870
N       -2.1326660       -0.0426850       -0.9130950
C       -2.2580820       -0.2092530        2.0756550
C       -0.9810690       -0.2305080        2.3137350
C       -3.3459510       -0.3038190        2.9176020
H       -4.3987060       -0.2784950        2.6149670
C       -0.5315900       -0.3687970        3.6409540
H        0.5267760       -0.3939630        3.9345970
C       -1.5544750       -0.4764590        4.6170910
H       -1.2758710       -0.5888240        5.6740310
C       -2.9237730       -0.4445460        4.2695450
H       -3.6843800       -0.5316650        5.0582130
C        1.7880880        2.4733150       -0.8606960
C        2.6451950        1.4345660       -1.2892210
C        2.0133940        3.7595040       -1.3959760
C        3.6771560        1.6246170       -2.2328170
C        3.0251560        3.9793950       -2.3421870
H        1.3720260        4.5901190       -1.0815730
C        3.8439770        2.9166070       -2.7617110
H        3.1784510        4.9832490       -2.7572620
H        4.6308360        3.1047500       -3.4998920
C        1.9757070       -2.0896280       -1.2749230
C        2.7331730       -0.9216990       -1.5150760
C        2.2812290       -3.2317810       -2.0432240
C        3.7598610       -0.8523400       -2.4788410
C        3.2792620       -3.1874240       -3.0289090
H        1.7184220       -4.1572070       -1.8766720
C        4.0087410       -2.0053340       -3.2450460
H        3.4964140       -4.0796540       -3.6291610
H        4.7932220       -1.9914460       -4.0092190
O        2.4443790        0.1847900       -0.7455610
C        4.6007750        0.4328750       -2.5309210
C        1.5169070       -2.6817740        1.5421010
C        1.6592530       -4.2121960        1.6557470
C        2.8999220       -2.0116620        1.7076690
H        0.8643610       -2.3323040        2.3667540
C        2.3029040       -4.5985770        3.0041760
H        2.2902580       -4.5815900        0.8207780
H        0.6740200       -4.7042910        1.5669130
C        3.5251050       -2.3743190        3.0664090
H        3.5648050       -2.3720770        0.8970860
H        2.8237550       -0.9190320        1.5887460
C        3.6587850       -3.9006600        3.2163570
H        2.4193810       -5.6986480        3.0656890
H        1.6120390       -4.3018520        3.8208170
H        4.5138590       -1.8852820        3.1714320
H        2.8813360       -1.9784140        3.8797750
H        4.0748490       -4.1612730        4.2094810
H        4.3787610       -4.2716940        2.4568320
C       -0.5433400       -3.4062200       -0.4820970
C       -1.6977700       -3.4012250        0.5510540
C       -1.1045090       -3.2165040       -1.9079890
H       -0.0157910       -4.3808170       -0.4346430
C       -2.7549980       -4.4690480        0.2183190
H       -2.1772480       -2.4048590        0.5254680
H       -1.3072840       -3.5486510        1.5768660
C       -2.1573310       -4.2911390       -2.2359650
H       -1.5847580       -2.2265340       -1.9621100
H       -0.2899190       -3.2322010       -2.6546560
C       -3.3010780       -4.2714410       -1.2067620
H       -3.5770830       -4.4166810        0.9588540
H       -2.3031810       -5.4807540        0.3034470
H       -2.5528090       -4.1198830       -3.2564170
H       -1.6792870       -5.2945910       -2.2362420
H       -4.0540350       -5.0485090       -1.4455180
H       -3.8107240       -3.2886680       -1.2593250
C        1.0458100        2.5889800        1.9614590
C        2.1175330        1.5742150        2.4025350
C        1.5634870        4.0336410        2.0825620
H        0.1700590        2.4605720        2.6297870
C        2.6168550        1.8662200        3.8277070
H        2.9726570        1.6184820        1.6973800
H        1.6926690        0.5598100        2.3344570
C        2.0658180        4.3219190        3.5126110
H        2.3975130        4.1768180        1.3659100
H        0.7708020        4.7557380        1.8095950
C        3.1413580        3.3088880        3.9468370
H        3.4036890        1.1386700        4.1096520
H        1.7749690        1.7254580        4.5370620
H        2.4593370        5.3558180        3.5737470
H        1.2077490        4.2609180        4.2142370
H        3.4728130        3.5181040        4.9829510
H        4.0312840        3.4244860        3.2927000
C       -0.9065210        3.3998380       -0.0991800
C       -1.3353360        3.3539230       -1.5817930
C       -2.1220660        3.1373080        0.8256940
H       -0.4925520        4.4051840        0.1248620
C       -2.4877450        4.3338270       -1.8645430
H       -1.6860940        2.3332980       -1.8060220
H       -0.4753630        3.5641750       -2.2435510
C       -3.2832720        4.1027070        0.5255140
H       -2.4717800        2.1017110        0.6576820
H       -1.8245890        3.2148910        1.8893890
C       -3.6912240        4.0302400       -0.9561430
H       -2.7791670        4.2617480       -2.9308550
H       -2.1449950        5.3766430       -1.6900330
H       -4.1439430        3.8515990        1.1758000
H       -2.9795230        5.1427240        0.7724100
H       -4.5255700        4.7293340       -1.1634470
H       -4.0511550        3.0058600       -1.1791410
C        5.6470220        0.3504410       -1.3770020
H        6.3153120       -0.5178030       -1.5339020
H        6.2546760        1.2751760       -1.3502690
H        5.1426250        0.2326320       -0.4006130
C        5.3446580        0.5906000       -3.8691450
H        5.9710010        1.5001340       -3.8572970
H        6.0245420       -0.2638430       -4.0345990
H        4.6387090        0.6544340       -4.7175520
C       -1.0493080        0.1378110       -3.1436150
H       -1.0353780        1.0559620       -3.7643320
H       -0.1392080        0.1365080       -2.5140220
H       -0.9870070       -0.7297780       -3.8311570
C       -5.7707110       -0.0626510       -0.9762320
C       -6.0954400       -1.4286760       -0.3222310
H       -7.1643270       -1.4791290       -0.0313470
H       -5.8836570       -2.2559690       -1.0262970
H       -5.4698820       -1.5787130        0.5769110
C       -6.1144720        1.0695110        0.0225770
H       -5.9299550        2.0604360       -0.4332320
H       -7.1802590        1.0132850        0.3227810
H       -5.4812800        0.9882170        0.9248250
C       -6.6192420        0.1077820       -2.2509660
H       -6.4054950       -0.6988690       -2.9779850
H       -7.6976620        0.0736860       -2.0010750
H       -6.4050860        1.0775550       -2.7396750
132
TS_NA_3t.log
P        0.0565970       -2.0366090       -0.1719090
P        0.9726110        2.0683440        0.0833790
Cu       -0.6241020        0.2997140        0.1937540
N       -3.3344140        0.6357010       -0.0352700
C       -4.4825330        0.7623060       -0.7186320
C       -2.8009760        0.7750680       -2.1604020
C       -4.1932790        0.8602380       -2.0870350
H       -4.8834630        0.9916160       -2.9093380
N       -2.3049470        0.6408290       -0.9180180
C       -2.1437670       -0.0886800        1.8605370
C       -1.0265320        0.4419570        2.2003460
C       -3.0203440       -0.9006940        2.5424720
H       -3.9411390       -1.3114480        2.1454550
C       -0.5237940        0.1555790        3.4758620
H        0.4349540        0.5228660        3.8402630
C       -1.3308410       -0.6404140        4.2955310
H       -1.0094350       -0.8629970        5.3096920
C       -2.5501440       -1.1670000        3.8353000
H       -3.1434740       -1.7958220        4.4933790
C        2.4592260        1.9574430       -0.9856470
C        3.0888250        0.7167830       -1.1413070
C        3.0365810        3.0547800       -1.6338850
C        4.2710160        0.5520630       -1.8684070
C        4.1805650        2.9103190       -2.4104120
H        2.5744700        4.0335010       -1.5406240
C        4.7965880        1.6662100       -2.5185780
H        4.6032870        3.7699250       -2.9201210
H        5.7021610        1.5705340       -3.1083060
C        1.5932920       -2.5001760       -1.0731590
C        2.6523770       -1.5890970       -1.1642820
C        1.7544050       -3.7291510       -1.7249710
C        3.8294700       -1.8595740       -1.8701780
C        2.9032780       -4.0182220       -2.4506710
H        0.9558400       -4.4637900       -1.6839230
C        3.9330900       -3.0843840       -2.5238790
H        2.9988490       -4.9717020       -2.9598330
H        4.8264910       -3.3201170       -3.0923560
O        2.5217900       -0.3763230       -0.5190010
C        4.9381170       -0.8164440       -1.8081260
C        0.2612080       -2.8781870        1.4803040
C        0.2445200       -4.4095360        1.4685090
C        1.5330640       -2.3573060        2.1614250
H       -0.5983430       -2.5155010        2.0676780
C        0.3892010       -4.9663160        2.8898850
H        1.0761190       -4.7741040        0.8474140
H       -0.6827470       -4.7856680        1.0217790
C        1.6763830       -2.9157700        3.5782340
H        2.4102890       -2.6474550        1.5640360
H        1.5062190       -1.2639950        2.1848490
C        1.6567150       -4.4453320        3.5696760
H        0.3893460       -6.0617650        2.8643650
H       -0.4866930       -4.6602220        3.4792250
H        2.6009780       -2.5445000        4.0353090
H        0.8425270       -2.5440220        4.1895090
H        1.7291390       -4.8357490        4.5907670
H        2.5359190       -4.8148390        3.0233820
C       -1.2532710       -3.0409650       -1.0228000
C       -2.5840410       -2.8827040       -0.2658480
C       -1.4099550       -2.5656270       -2.4730770
H       -0.9825540       -4.1065310       -1.0208350
C       -3.7132730       -3.6317860       -0.9780490
H       -2.8464280       -1.8163240       -0.2200020
H       -2.4838010       -3.2352360        0.7693430
C       -2.5553460       -3.2912830       -3.1837160
H       -1.6305530       -1.4932560       -2.4474720
H       -0.4718010       -2.6949150       -3.0256970
C       -3.8681420       -3.1298470       -2.4143770
H       -4.6499670       -3.4990180       -0.4246190
H       -3.4950040       -4.7098180       -0.9858060
H       -2.6588810       -2.9045270       -4.2041090
H       -2.3129060       -4.3604050       -3.2721030
H       -4.6782860       -3.6643960       -2.9231160
H       -4.1409360       -2.0644270       -2.3893890
C        1.7179170        2.5233850        1.7347580
C        2.7396760        1.4613870        2.1615670
C        2.3395990        3.9221050        1.8173230
H        0.8635420        2.4710420        2.4269070
C        3.2793120        1.7347100        3.5672980
H        3.5813230        1.4705170        1.4534920
H        2.2918570        0.4649830        2.1013390
C        2.8999690        4.1970640        3.2182350
H        3.1496930        3.9990600        1.0769220
H        1.6002080        4.6911030        1.5687040
C        3.9060230        3.1277000        3.6459050
H        4.0106550        0.9664150        3.8423910
H        2.4582590        1.6679710        4.2955010
H        3.3611650        5.1905440        3.2449670
H        2.0675660        4.2144120        3.9354520
H        4.2692240        3.3297490        4.6594420
H        4.7792020        3.1658670        2.9797320
C        0.1148550        3.6240170       -0.4455290
C       -0.3992500        3.4779300       -1.8827610
C       -1.0635910        3.8685080        0.5175320
H        0.7992280        4.4825240       -0.3899600
C       -1.2299060        4.6897550       -2.3107920
H       -1.0380960        2.5907440       -1.9120520
H        0.4311750        3.3090870       -2.5790240
C       -1.8926060        5.0798340        0.0822730
H       -1.7119080        2.9802980        0.5232470
H       -0.7018390        4.0054540        1.5444580
C       -2.4005450        4.9058200       -1.3500820
H       -1.5956790        4.5422260       -3.3334850
H       -0.5962050        5.5885190       -2.3253210
H       -2.7317100        5.2158130        0.7730470
H       -1.2765050        5.9888300        0.1428290
H       -2.9918430        5.7764110       -1.6548240
H       -3.0633170        4.0292630       -1.3925880
C        5.6352080       -0.9427360       -0.4332950
H        6.0978240       -1.9305400       -0.3369630
H        6.4108520       -0.1761590       -0.3336540
H        4.9161210       -0.8167990        0.3823200
C        5.9785670       -1.0053400       -2.9108940
H        6.7694720       -0.2555630       -2.8216150
H        6.4605010       -1.9824800       -2.8190220
H        5.5309200       -0.9268400       -3.9067190
C       -1.9237990        0.8128080       -3.3770820
H       -1.9585510        1.7899430       -3.8731240
H       -0.8813890        0.6103230       -3.1069640
H       -2.2355760        0.0618040       -4.1117470
C       -5.8280910        0.7340170       -0.0303560
C       -6.2798740       -0.7289310        0.1156810
H       -7.2535170       -0.7918000        0.6168020
H       -6.3633270       -1.2056050       -0.8676870
H       -5.5516940       -1.3011170        0.7008490
C       -5.7284670        1.3875280        1.3528490
H       -5.4234600        2.4351780        1.2605650
H       -6.6992280        1.3510980        1.8611220
H       -4.9859750        0.8829070        1.9768830
C       -6.8624450        1.4891990       -0.8725640
H       -6.9968130        1.0180840       -1.8519620
H       -7.8343610        1.4932850       -0.3661000
H       -6.5513380        2.5266070       -1.0331080
56
TS_NA_4q_B3LYP.log
C        4.4058630        1.8543250        1.3467700
C        5.1104190        0.8446600        0.7126360
C        4.4016850       -0.1684320        0.0331170
C        2.9891040       -0.0803930        0.0299270
C        3.0023620        1.8405800        1.3151980
C        5.0269350       -1.2823250       -0.6265340
C        2.2128230       -1.0761330       -0.6567010
C        2.8511100       -2.1850620       -1.2610680
C        4.2856060       -2.2550040       -1.2317410
C        2.0155350       -3.1516580       -1.8615190
H        2.4572730       -4.0226090       -2.3388360
C        0.6414480       -2.9803260       -1.8263310
C        0.1038360       -1.8293910       -1.2216990
H        6.1119620       -1.3429660       -0.6185110
H        4.9199000        2.6463470        1.8815170
H        6.1966110        0.8203580        0.7369210
H        2.4147920        2.6028420        1.8168510
H        4.7735480       -3.1005030       -1.7095620
H       -0.0251570       -3.7135020       -2.2685980
H       -0.9661820       -1.6480160       -1.1673740
Cu        0.3151900        0.7801020        0.4537640
N        2.3015570        0.8984100        0.6839730
N        0.8713660       -0.8914610       -0.6758570
C       -0.3474110        2.5206520        0.0151050
C       -1.4041810        1.9609740       -0.5001700
C       -0.0757880        3.8518650       -0.3316770
C       -2.3680500        2.4571810       -1.3441400
C       -1.0065640        4.4887320       -1.1666530
H        0.8057980        4.3858480        0.0190910
C       -2.1260220        3.8052870       -1.6705750
H       -3.2170900        1.9051540       -1.7291020
H       -0.8610140        5.5333860       -1.4333270
H       -2.8267660        4.3260310       -2.3196200
N       -1.1679310       -0.1987540        1.3270300
C       -1.3259510       -1.3733430        1.9714740
C       -3.1098460       -1.0092860        0.6921680
C       -2.5544440       -1.9296880        1.6022630
H       -2.9894460       -2.8523420        1.9628230
N       -2.2549710        0.0226010        0.5446860
C       -4.4246800       -1.0534240       -0.0630410
C       -4.1368320       -1.1632840       -1.5775850
H       -5.0689150       -1.1627390       -2.1577090
H       -3.5158130       -0.3288010       -1.9176180
H       -3.5989680       -2.0934050       -1.8016810
C       -5.2276740        0.2349530        0.2177280
H       -6.1652280        0.2420550       -0.3536530
H       -5.4741220        0.3095810        1.2829700
H       -4.6469150        1.1226970       -0.0480440
C       -5.2537960       -2.2724950        0.3772160
H       -4.7203960       -3.2092960        0.1769510
H       -5.4747350       -2.2321000        1.4498010
H       -6.2061100       -2.3031050       -0.1659700
C       -0.2541950       -1.9103340        2.8699890
H        0.6324870       -2.2207830        2.2984570
H        0.0765060       -1.1533320        3.5914030
H       -0.6104150       -2.7810900        3.4298720
56
TS_NA_4q_B97D.log
C        4.5174950        1.8320500        1.2490660
C        5.1583320        0.7218510        0.6996720
C        4.3877530       -0.2685710        0.0356860
C        2.9761430       -0.0529530       -0.0496730
C        3.1119940        1.9386580        1.1453090
C        4.9485280       -1.4758740       -0.5192880
C        2.1436450       -1.0303030       -0.7192280
C        2.7222640       -2.2434210       -1.2073660
C        4.1467360       -2.4321430       -1.1007170
C        1.8312650       -3.1969890       -1.7701020
H        2.2277810       -4.1447290       -2.1569420
C        0.4650470       -2.9197460       -1.8078150
C       -0.0017200       -1.6721440       -1.3253410
H        6.0330410       -1.6268780       -0.4468380
H        5.0821650        2.6125360        1.7722830
H        6.2457980        0.5978980        0.7810360
H        2.5720750        2.7865380        1.5878740
H        4.5832630       -3.3590360       -1.4945570
H       -0.2503820       -3.6448770       -2.2128560
H       -1.0690060       -1.4122690       -1.3294330
Cu        0.2771330        1.0229790        0.3575590
N        2.3594330        1.0249230        0.5215510
N        0.8223990       -0.7492640       -0.8295560
C       -0.4350160        2.7719630       -0.1230250
C       -1.5970030        2.2305570       -0.3871110
C       -0.2213570        4.1214010       -0.4735220
C       -2.7324980        2.7527570       -0.9735490
C       -1.3213310        4.7842010       -1.0682380
H        0.7285100        4.6513230       -0.3102540
C       -2.5437040        4.1197790       -1.3153790
H       -3.6679200        2.2168340       -1.1570960
H       -1.2254250        5.8430510       -1.3459400
H       -3.3760320        4.6691120       -1.7775120
N       -1.0906370       -0.1484800        1.2949190
C       -0.9531020       -1.4222730        1.7440020
C       -2.9109640       -1.2122490        0.6895290
C       -2.1005890       -2.1483960        1.3842830
H       -2.3335680       -3.1919030        1.6160110
N       -2.2754570       -0.0206110        0.6541530
C       -4.2939630       -1.4477410        0.1026860
C       -4.7931880       -0.2067410       -0.6618280
H       -5.8055780       -0.3949330       -1.0695680
H       -4.8330080        0.6701840        0.0089110
H       -4.1127570        0.0356170       -1.4990030
C       -5.2857840       -1.7690340        1.2486560
H       -6.2995300       -1.9630390        0.8429300
H       -4.9577630       -2.6626480        1.8127140
H       -5.3455760       -0.9200420        1.9558050
C       -4.2384570       -2.6523290       -0.8686600
H       -3.5463010       -2.4445820       -1.7084000
H       -3.8862790       -3.5637770       -0.3494120
H       -5.2429470       -2.8587330       -1.2898730
C        0.3138750       -1.8568090        2.4240730
H        0.1337890       -2.2396730        3.4491490
H        0.8245280       -2.6638000        1.8585670
H        1.0077020       -0.9975470        2.4930140
56
TS_NA_4q.log
C        4.5104410        1.9343580        1.1741500
C        5.1789680        0.9042890        0.5508690
C        4.4415590       -0.1285250       -0.0618010
C        3.0376640       -0.0367770       -0.0099400
C        3.1048620        1.9199550        1.1937000
C        5.0505860       -1.2620780       -0.7050740
C        2.2347820       -1.0684700       -0.6286850
C        2.8583040       -2.1872850       -1.2101530
C        4.2943370       -2.2528690       -1.2413220
C        2.0131910       -3.1889170       -1.7317540
H        2.4497900       -4.0729450       -2.1887780
C        0.6467220       -3.0379020       -1.6426710
C        0.1219930       -1.8661610       -1.0636390
H        6.1350260       -1.3143370       -0.7360630
H        5.0455090        2.7438230        1.6572690
H        6.2649430        0.8737670        0.5291250
H        2.5429090        2.7058070        1.6905700
H        4.7625080       -3.1149070       -1.7079600
H       -0.0282470       -3.7987120       -2.0177760
H       -0.9503880       -1.6985040       -0.9696360
Cu        0.2983570        0.8363630        0.4927640
N        2.3866690        0.9649700        0.6278400
N        0.8981270       -0.9044070       -0.5974030
C       -0.4554230        2.5881420        0.0782680
C       -1.4879700        1.9781320       -0.4032290
C       -0.2539720        3.9208590       -0.2995810
C       -2.4901930        2.4060730       -1.2409190
C       -1.2200530        4.4931960       -1.1307940
H        0.6007170        4.5077370        0.0292390
C       -2.3123550        3.7484010       -1.5999330
H       -3.3200370        1.8093250       -1.5975650
H       -1.1267850        5.5352590       -1.4243380
H       -3.0423820        4.2204540       -2.2516560
N       -1.1805300       -0.2308610        1.3850650
C       -1.3391650       -1.4225400        1.9765390
C       -3.0658770       -1.0532680        0.6446720
C       -2.5365610       -1.9941390        1.5398130
H       -2.9677380       -2.9370340        1.8479290
N       -2.2256450       -0.0045620        0.5683220
C       -4.3520340       -1.0964450       -0.1495730
C       -4.0222210       -1.1369930       -1.6499870
H       -4.9361310       -1.0983970       -2.2550490
H       -3.3780960       -0.2987770       -1.9319360
H       -3.4899320       -2.0633430       -1.8977900
C       -5.1939940        0.1469890        0.1710200
H       -6.1075080        0.1645870       -0.4357510
H       -5.4805900        0.1478650        1.2276900
H       -4.6259830        1.0624550       -0.0139300
C       -5.1532870       -2.3497680        0.2136840
H       -4.5845380       -3.2591900       -0.0093150
H       -5.4049840       -2.3578120        1.2792910
H       -6.0865940       -2.3826110       -0.3596760
C       -0.2861030       -1.9702070        2.8890590
H        0.2278030       -1.1549910        3.4075270
H       -0.7176540       -2.6372490        3.6405030
H        0.4704760       -2.5410930        2.3348520
132
TS_NB_3t_B3LYP.log
P       -0.5022840       -1.9941920       -0.0046120
P        0.9207370        1.9246960        0.4407330
Cu       -0.7544160        0.3665210       -0.1982310
N       -2.6601600        0.7946940        0.3125160
C       -3.5613360        0.8029180        1.3304810
C       -4.6654120        0.9347240       -0.5995970
C       -4.8497120        0.8854160        0.7920520
H       -5.7881290        0.9167350        1.3280870
N       -3.3535890        0.8806370       -0.8713200
C        2.5962670        1.5713310       -0.2571090
C        3.0052360        0.2579310       -0.5334200
C        3.5011670        2.5957200       -0.5837550
C        4.2225760       -0.0530080       -1.1589940
C        4.7161540        2.3213500       -1.2040800
H        3.2426460        3.6265020       -0.3680790
C        5.0665800        1.0040930       -1.5024780
H        5.3908440        3.1333690       -1.4595510
H        6.0127560        0.8055140       -1.9938300
C        0.8938970       -2.5666260       -1.0643420
C        2.1137720       -1.8791260       -0.9869850
C        0.8411560       -3.6696580       -1.9275420
C        3.2654710       -2.2685190       -1.6800770
C        1.9530740       -4.0482660       -2.6787930
H       -0.0806530       -4.2316930       -2.0286510
C        3.1587160       -3.3586420       -2.5483100
H        1.8854840       -4.8948460       -3.3560760
H        4.0211090       -3.6849540       -3.1193000
O        2.1636340       -0.7700860       -0.1597620
C        4.5663910       -1.5327730       -1.3491130
C       -0.1724640       -2.9825150        1.5678080
C       -0.2598920       -4.5142810        1.4375070
C        1.1796780       -2.5851890        2.1882460
H       -0.9608370       -2.6538780        2.2550960
C       -0.0442370       -5.1950840        2.8017190
H        0.5039960       -4.8600550        0.7269220
H       -1.2311990       -4.8213610        1.0350970
C        1.3754450       -3.2425770        3.5613050
H        1.9902140       -2.9107110        1.5221380
H        1.2568100       -1.5003370        2.2618110
C        1.2789110       -4.7709510        3.4545660
H       -0.0798300       -6.2856590        2.6822980
H       -0.8770160       -4.9250840        3.4679500
H        2.3454190       -2.9475440        3.9825210
H        0.6047080       -2.8726560        4.2537760
H        1.3815470       -5.2352020        4.4436570
H        2.1163540       -5.1395950        2.8435420
C       -2.0018950       -2.8490970       -0.7263860
C       -3.1988410       -2.7025770        0.2385330
C       -2.3771550       -2.2947440       -2.1150530
H       -1.7780960       -3.9202630       -0.8280170
C       -4.4511650       -3.3944790       -0.3224870
H       -3.4070510       -1.6387340        0.3911610
H       -2.9618180       -3.1285030        1.2210600
C       -3.6088640       -3.0193100       -2.6770160
H       -2.6163410       -1.2329770       -2.0150580
H       -1.5310980       -2.3668740       -2.8077910
C       -4.8034760       -2.8759120       -1.7230100
H       -5.2920390       -3.2384610        0.3651820
H       -4.2765920       -4.4805660       -0.3694240
H       -3.8571870       -2.6088470       -3.6640890
H       -3.3822300       -4.0867890       -2.8256860
H       -5.6798480       -3.4064200       -2.1174820
H       -5.0722830       -1.8138220       -1.6486530
C        1.2973760        2.3242230        2.2409110
C        1.3973150        1.0183600        3.0457620
C        2.5139580        3.2238760        2.5213710
H        0.4023150        2.8603160        2.5811830
C        1.5582900        1.2839700        4.5488680
H        2.2595260        0.4415860        2.6805490
H        0.5079790        0.4068050        2.8674530
C        2.6548660        3.5035200        4.0280090
H        3.4246400        2.7280360        2.1614810
H        2.4334510        4.1721880        1.9765070
C        2.7571460        2.1994710        4.8322250
H        1.6630420        0.3324420        5.0859480
H        0.6402110        1.7591550        4.9248640
H        3.5347930        4.1344590        4.2078280
H        1.7808920        4.0751870        4.3734440
H        2.8292490        2.4166770        5.9053790
H        3.6839420        1.6768150        4.5521480
C        0.5029170        3.6252280       -0.2517810
C        0.6379980        3.7232210       -1.7854860
C       -0.9386540        3.9871240        0.1766600
H        1.1858840        4.3585720        0.2019420
C        0.2334970        5.1155610       -2.2922280
H       -0.0111990        2.9821880       -2.2519050
H        1.6560480        3.4892370       -2.1087360
C       -1.3509540        5.3717660       -0.3461190
H       -1.6318060        3.2278980       -0.2072460
H       -1.0349940        3.9690660        1.2675280
C       -1.1998600        5.4633460       -1.8697460
H        0.3293380        5.1451770       -3.3851040
H        0.9257860        5.8727010       -1.8923330
H       -2.3862820        5.5799710       -0.0482230
H       -0.7240280        6.1431260        0.1269710
H       -1.4752550        6.4651410       -2.2237840
H       -1.8930360        4.7531140       -2.3430430
C        5.0904480       -2.0828500        0.0086340
H        5.3082250       -3.1536340       -0.0751700
H        6.0068120       -1.5578670        0.3016480
H        4.3472720       -1.9444200        0.7999700
C        5.6450250       -1.7476470       -2.4205960
H        6.5751620       -1.2436130       -2.1420950
H        5.8840460       -2.8106660       -2.5190900
H        5.3234700       -1.3709380       -3.3972490
C       -0.3058590        0.3988360       -2.1219240
C       -1.4398560        0.9800030       -2.3280230
C        0.6383870        0.3618320       -3.1538600
C       -1.9561580        1.5750450       -3.4514510
C        0.2356320        0.9502060       -4.3647020
H        1.6216010       -0.0897670       -3.0528660
C       -1.0287980        1.5478040       -4.5131480
H       -2.9372940        2.0301490       -3.5243200
H        0.9167930        0.9410890       -5.2129200
H       -1.3009790        1.9945900       -5.4669370
C       -3.1499900        0.7763750        2.7921030
C       -2.2945320       -0.4694960        3.0868070
H       -1.9373320       -0.4662130        4.1248390
H       -2.8719990       -1.3855250        2.9232790
H       -1.4263260       -0.4960040        2.4239310
C       -4.3896390        0.7585760        3.7025340
H       -4.0854640        0.7355420        4.7560660
H       -5.0080140        1.6497490        3.5482760
H       -5.0104150       -0.1234140        3.5079960
C       -2.3140890        2.0350640        3.0930210
H       -1.9606530        2.0406300        4.1328530
H       -1.4497680        2.0603500        2.4291840
H       -2.8985080        2.9453200        2.9177920
C       -5.6778100        1.0507140       -1.6998310
H       -5.1960090        0.8926970       -2.6707000
H       -6.4772930        0.3072490       -1.5935870
H       -6.1552110        2.0395690       -1.7158240
132
TS_NB_3t_B97D.log
P       -0.5721670       -2.0027930        0.1324330
P        0.9295120        1.9079300        0.3042770
Cu       -0.7722520        0.3553890       -0.2972420
N       -2.6815750        0.8505760        0.2049900
C       -3.5028090        0.8935360        1.2921780
C       -4.7460340        0.8559770       -0.5659230
C       -4.8365770        0.8942860        0.8439980
H       -5.7422140        0.9329390        1.4534440
N       -3.4505760        0.8295140       -0.9281220
C        2.6316400        1.5068230       -0.3028040
C        3.0137050        0.1616420       -0.4991730
C        3.5625680        2.5036690       -0.6631830
C        4.2376510       -0.2075430       -1.0981540
C        4.7926930        2.1679850       -1.2465280
H        3.3049050        3.5578620       -0.5128670
C        5.1172770        0.8207190       -1.4781770
H        5.4984520        2.9578530       -1.5319130
H        6.0751400        0.5712450       -1.9468190
C        0.8406430       -2.6655150       -0.8617170
C        2.0772590       -1.9858260       -0.8215420
C        0.7658100       -3.8190480       -1.6679250
C        3.2294370       -2.4386110       -1.4974170
C        1.8780650       -4.2621980       -2.3996130
H       -0.1770060       -4.3718310       -1.7327980
C        3.1037940       -3.5822870       -2.3055530
H        1.7948270       -5.1526640       -3.0349000
H        3.9716670       -3.9573820       -2.8582040
O        2.1401570       -0.8197100       -0.0841390
C        4.5491800       -1.7063580       -1.2121030
C       -0.2914660       -2.8978820        1.7784570
C       -0.0631810       -4.4169270        1.6494640
C        0.8331820       -2.2331080        2.5921080
H       -1.2363650       -2.7400720        2.3322050
C        0.0966480       -5.0721000        3.0365830
H        0.8543220       -4.5942520        1.0540670
H       -0.9001300       -4.8907070        1.1028910
C        0.9968780       -2.8960800        3.9716540
H        1.7860860       -2.3058910        2.0318580
H        0.6045690       -1.1625190        2.7113410
C        1.2315950       -4.4113070        3.8398850
H        0.2831540       -6.1581090        2.9206460
H       -0.8545380       -4.9664120        3.5993610
H        1.8296920       -2.4167850        4.5234430
H        0.0745380       -2.7211960        4.5642720
H        1.3222450       -4.8796200        4.8397350
H        2.1939200       -4.5835450        3.3129620
C       -2.0811420       -2.8913140       -0.5405040
C       -3.2924090       -2.6528370        0.3945390
C       -2.4163600       -2.4140040       -1.9697360
H       -1.8733230       -3.9813840       -0.5618450
C       -4.5570050       -3.3431620       -0.1518280
H       -3.4752740       -1.5657830        0.4774340
H       -3.0828570       -3.0324250        1.4126230
C       -3.6610870       -3.1373150       -2.5130120
H       -2.6322870       -1.3328430       -1.9249670
H       -1.5510180       -2.5505220       -2.6445050
C       -4.8691040       -2.8962080       -1.5902910
H       -5.4122160       -3.1202500        0.5159450
H       -4.4083260       -4.4443430       -0.1349420
H       -3.8797560       -2.7785840       -3.5380970
H       -3.4617990       -4.2286460       -2.5863740
H       -5.7657330       -3.4239380       -1.9720350
H       -5.0972670       -1.8131400       -1.5826710
C        1.2222060        2.3204030        2.1278590
C        2.1989860        1.3016570        2.7553580
C        1.6800260        3.7543600        2.4579110
H        0.2298910        2.1654240        2.5924480
C        2.2585960        1.4746090        4.2831960
H        3.2076740        1.4723160        2.3289380
H        1.9153520        0.2714920        2.4845890
C        1.7614610        3.9496860        3.9869900
H        2.6772970        3.9319810        2.0050500
H        0.9864680        4.4992460        2.0276560
C        2.6814390        2.9087740        4.6518390
H        2.9602010        0.7379630        4.7223710
H        1.2565800        1.2621070        4.7109380
H        2.1071770        4.9763100        4.2193510
H        0.7389330        3.8509920        4.4074590
H        2.6838840        3.0448290        5.7512400
H        3.7228260        3.0739700        4.3037730
C        0.5753800        3.5671970       -0.5109690
C        0.7175090        3.5167340       -2.0493770
C       -0.8482320        4.0137660       -0.1036450
H        1.2999750        4.3108760       -0.1214830
C        0.3362140        4.8648150       -2.6871140
H        0.0489170        2.7406720       -2.4505520
H        1.7444500        3.2324250       -2.3374000
C       -1.2415470        5.3442800       -0.7715690
H       -1.5689470        3.2206700       -0.3841450
H       -0.9086650        4.1246480        0.9943620
C       -1.0969720        5.2697240       -2.3007940
H        0.4368270        4.7908710       -3.7877400
H        1.0424930        5.6529750       -2.3477820
H       -2.2799370        5.6054740       -0.4884980
H       -0.5863850        6.1544940       -0.3858200
H       -1.3680540        6.2392270       -2.7637040
H       -1.8026160        4.5089350       -2.6933950
C        5.0653260       -2.1912140        0.1774370
H        5.2620810       -3.2800230        0.1490140
H        6.0008680       -1.6607930        0.4390640
H        4.3164020       -1.9898370        0.9647010
C        5.6243810       -2.0020900       -2.2723810
H        6.5704100       -1.4936950       -2.0148810
H        5.8400620       -3.0846890       -2.3080070
H        5.3031550       -1.6696390       -3.2767560
C       -0.2165450        0.1875210       -2.2303920
C       -1.3577330        0.7380490       -2.5122920
C        0.7821970        0.0479240       -3.2047450
C       -1.8207630        1.2614640       -3.7034840
C        0.4228410        0.5507780       -4.4809380
H        1.7678200       -0.4019060       -3.0279460
C       -0.8378380        1.1440090       -4.7255400
H       -2.8047640        1.7177990       -3.8620730
H        1.1438800        0.4772140       -5.3069070
H       -1.0672300        1.5224370       -5.7317750
C       -2.9968650        1.0338750        2.7231350
C       -1.7927060        0.1097810        2.9898860
H       -1.4102330        0.2578450        4.0192920
H       -2.0882090       -0.9475070        2.8763930
H       -0.9717820        0.3100030        2.2804350
C       -4.1192790        0.6765290        3.7204400
H       -3.7457930        0.7628850        4.7597220
H       -4.9826200        1.3583090        3.6081560
H       -4.4742840       -0.3588820        3.5573060
C       -2.5669320        2.5023030        2.9572620
H       -2.1787330        2.6417350        3.9870580
H       -1.7785350        2.7788910        2.2392780
H       -3.4218110        3.1873220        2.8028510
C       -5.8436760        0.8608910       -1.5947210
H       -5.4205390        0.6687570       -2.5983970
H       -6.6039940        0.0826080       -1.3838230
H       -6.3749250        1.8349610       -1.6274260
132
TS_NB_3t.log
P       -0.2014500       -2.0525580       -0.0082890
P        0.7008860        2.0102890        0.6179200
Cu       -0.8348580        0.3368530       -0.2756420
N       -2.8319780        0.5381300        0.1595700
C       -3.7904830        0.3618880        1.0914160
C       -4.7335270        0.3311520       -0.9117560
C       -5.0263970        0.2227100        0.4529470
H       -5.9972260        0.0744840        0.9067140
N       -3.4192260        0.5184750       -1.0666830
C        2.3516240        1.9546650       -0.1930820
C        2.9018520        0.7275870       -0.5835810
C        3.0797050        3.1076120       -0.5092410
C        4.1081820        0.6225100       -1.2849880
C        4.2713750        3.0377280       -1.2197360
H        2.6943810        4.0791750       -0.2137660
C        4.7752610        1.8005580       -1.6117450
H        4.8100310        3.9461770       -1.4686070
H        5.7058950        1.7580160       -2.1675190
C        1.2050070       -2.3662190       -1.1481910
C        2.2956220       -1.4883940       -1.1102450
C        1.2831290       -3.4444140       -2.0328620
C        3.4535600       -1.6782700       -1.8665350
C        2.3953840       -3.6225000       -2.8501840
H        0.4561280       -4.1456130       -2.0964180
C        3.4753200       -2.7501400       -2.7587240
H        2.4293130       -4.4539480       -3.5466150
H        4.3485360       -2.9186430       -3.3799830
O        2.2142150       -0.4152440       -0.2462080
C        4.6447040       -0.7758460       -1.5662290
C        0.3280330       -3.0555850        1.4965210
C        0.1535630       -4.5764620        1.3807460
C        1.7847280       -2.7491280        1.8829330
H       -0.3184900       -2.6915980        2.3102320
C        0.5440410       -5.2769370        2.6884970
H        0.7880720       -4.9431980        0.5596830
H       -0.8783340       -4.8421650        1.1317670
C        2.1551910       -3.4149960        3.2102560
H        2.4447870       -3.1414510        1.0959930
H        1.9569330       -1.6717250        1.9268810
C        1.9685710       -4.9303900        3.1231480
H        0.4311510       -6.3609850        2.5757920
H       -0.1575130       -4.9665220        3.4754600
H        3.1906360       -3.1705880        3.4743050
H        1.5180480       -3.0117880        4.0103380
H        2.1997650       -5.4050100        4.0830690
H        2.6781900       -5.3344560        2.3878220
C       -1.5927670       -3.0616640       -0.7085120
C       -2.7695030       -2.9992430        0.2826030
C       -2.0601970       -2.5600640       -2.0833900
H       -1.2744470       -4.1095210       -0.8095630
C       -3.9464980       -3.8437120       -0.2111990
H       -3.0927370       -1.9536170        0.3746460
H       -2.4627500       -3.3302180        1.2842450
C       -3.2194070       -3.4226030       -2.5926510
H       -2.4144470       -1.5267780       -1.9857510
H       -1.2325420       -2.5503510       -2.8025800
C       -4.3891240       -3.3953600       -1.6051480
H       -4.7794770       -3.7606630        0.4961360
H       -3.6510330       -4.9030360       -0.2397140
H       -3.5444290       -3.0609730       -3.5746390
H       -2.8786800       -4.4595790       -2.7306370
H       -5.2119900       -4.0229950       -1.9658140
H       -4.7669320       -2.3666240       -1.5319780
C        1.1281080        2.0911380        2.4299380
C        1.5784480        0.7006880        2.8909660
C        2.1488560        3.1587430        2.8356280
H        0.1745270        2.3132790        2.9314720
C        1.8537720        0.6658140        4.3953240
H        2.4947610        0.4262850        2.3455060
H        0.8136570       -0.0394970        2.6231900
C        2.4093450        3.1235420        4.3461740
H        3.0917450        2.9742390        2.3024950
H        1.8032020        4.1567720        2.5409310
C        2.8709670        1.7359450        4.7965530
H        2.2072020       -0.3302260        4.6866990
H        0.9114820        0.8401640        4.9336590
H        3.1550010        3.8804700        4.6135180
H        1.4843320        3.3866670        4.8777690
H        3.0342370        1.7213700        5.8796340
H        3.8372740        1.5086880        4.3249510
C        0.0802000        3.7203810        0.2380520
C       -0.0704990        3.9309360       -1.2772270
C       -1.2817320        3.8937510        0.9377300
H        0.7698310        4.4794190        0.6359650
C       -0.6905570        5.2937860       -1.5912050
H       -0.7266200        3.1518030       -1.6799140
H        0.8923040        3.8187080       -1.7869870
C       -1.9129370        5.2490690        0.6065590
H       -1.9560900        3.0859430        0.6140580
H       -1.1687100        3.7977220        2.0251290
C       -2.0492420        5.4415330       -0.9044060
H       -0.7950500        5.4043690       -2.6763610
H       -0.0196030        6.0955080       -1.2498290
H       -2.8910710        5.3261190        1.0939960
H       -1.2861060        6.0528620        1.0185610
H       -2.4900400        6.4196920       -1.1263430
H       -2.7339720        4.6792990       -1.3019050
C        5.3094430       -1.2970300       -0.2707120
H        5.6729860       -2.3192140       -0.4197350
H        6.1533140       -0.6553970        0.0040860
H        4.5944040       -1.3026090        0.5585900
C        5.6775010       -0.7846290       -2.6929240
H        6.5368850       -0.1612690       -2.4319070
H        6.0617010       -1.7958070       -2.8512500
H        5.2511770       -0.4199280       -3.6329280
C       -0.2835070        0.4977320       -2.2320350
C       -1.4767330        0.9163780       -2.4243420
C        0.6915490        0.8234450       -3.1824370
C       -2.0632740        1.6260190       -3.4413740
C        0.2394210        1.5626290       -4.2816700
H        1.7360800        0.5287080       -3.1034370
C       -1.1033130        1.9587860       -4.4090280
H       -3.1049860        1.9185650       -3.4857540
H        0.9431470        1.8378750       -5.0626130
H       -1.4082200        2.5334860       -5.2794210
C       -3.5249760        0.3560580        2.5825040
C       -2.0388540        0.1484970        2.8775260
H       -1.8607940        0.1407920        3.9599960
H       -1.6841250       -0.8010150        2.4580430
H       -1.4447640        0.9530240        2.4332200
C       -4.3268550       -0.7739360        3.2433860
H       -4.1435200       -0.7915790        4.3243510
H       -5.4017100       -0.6419090        3.0858630
H       -4.0419470       -1.7465930        2.8271650
C       -3.9683460        1.7037830        3.1756290
H       -3.8014890        1.7267170        4.2597290
H       -3.4056290        2.5261180        2.7199280
H       -5.0320320        1.8780170        2.9848420
C       -5.6452480        0.2818590       -2.1002490
H       -6.1175430        1.2521940       -2.2920860
H       -5.0774550       -0.0004310       -2.9926890
H       -6.4454910       -0.4506250       -1.9576250
56
TS_NB_4q_B3LYP.log
C        3.3195980       -1.2628670       -2.6179230
C        4.2813880       -0.9001060       -1.6905110
C        3.8765890       -0.4728210       -0.4081930
C        2.4869970       -0.4521700       -0.1403980
C        1.9619340       -1.1882910       -2.2677430
C        4.7863490       -0.0428150        0.6181840
C        2.0137810       -0.0235420        1.1479110
C        2.9291170        0.4316050        2.1263830
C        4.3333790        0.4003930        1.8264320
C        2.3839110        0.8936750        3.3438280
H        3.0458030        1.2546720        4.1267900
C        1.0103120        0.8900350        3.5197900
C        0.1852050        0.4017640        2.4900540
H        5.8516310       -0.0639180        0.4043580
H        3.5966630       -1.5910810       -3.6143770
H        5.3388080       -0.9347020       -1.9388160
H        1.1783990       -1.4498140       -2.9716970
H        5.0336840        0.7382290        2.5857940
H        0.5634340        1.2508360        4.4404970
H       -0.8983630        0.3835540        2.5728240
Cu       -0.3361270       -0.6554540       -0.3931830
N        1.5456520       -0.7901520       -1.0660850
N        0.6745760       -0.0598790        1.3455230
C       -1.2720660       -2.3013710       -0.7228830
C       -2.1163090       -1.8958040        0.1833200
C       -1.2515490       -3.6712250       -1.0256680
C       -3.0570230       -2.5787830        0.9165220
C       -2.1883800       -4.4794950       -0.3640190
H       -0.5555320       -4.1075190       -1.7400050
C       -3.0686590       -3.9484330        0.5951980
H       -3.7166150       -2.1344410        1.6534530
H       -2.2380510       -5.5415690       -0.5951200
H       -3.7799420       -4.6040000        1.0930510
N       -1.6595460        0.8087760       -0.4208160
C       -1.8088220        2.1356970       -0.6189450
C       -3.5292290        1.3797730        0.5758380
C       -2.9951150        2.5470790        0.0008830
H       -3.4289440        3.5382130        0.0115350
N       -2.7055840        0.3495910        0.3119390
C       -0.7705580        2.9280020       -1.3906450
C       -0.4839400        2.2321530       -2.7391140
H       -1.3923010        2.1754240       -3.3489740
H        0.2812660        2.7803520       -3.3044030
H       -0.1287130        1.2096510       -2.5742000
C        0.5408410        2.9921570       -0.5752490
H        1.3027790        3.5809420       -1.1030760
H        0.3689870        3.4493600        0.4061430
H        0.9366680        1.9861380       -0.4128110
C       -1.2759400        4.3572840       -1.6489510
H       -2.2135130        4.3461350       -2.2160050
H       -1.4567250        4.8889170       -0.7074760
H       -0.5353470        4.9281010       -2.2224310
C       -4.7927840        1.1884780        1.3599450
H       -5.6535080        1.6396530        0.8513850
H       -4.9992390        0.1208230        1.4894760
H       -4.7334810        1.6436280        2.3581650
56
TS_NB_4q_B97D.log
C        3.2933360       -0.5437550       -2.8695730
C        4.2709310       -0.3886370       -1.8884010
C        3.8802720       -0.2933920       -0.5267860
C        2.4818760       -0.3728170       -0.2366560
C        1.9342840       -0.5956580       -2.4857970
C        4.8156230       -0.1083980        0.5550710
C        2.0333000       -0.2754620        1.1382900
C        2.9851330       -0.0636840        2.1844820
C        4.3862540        0.0089880        1.8570890
C        2.4706850        0.0684080        3.5023440
H        3.1631200        0.2322040        4.3382540
C        1.0945140       -0.0025910        3.7131900
C        0.2384330       -0.2229260        2.6047740
H        5.8846200       -0.0520710        0.3136470
H        3.5588560       -0.6170350       -3.9305620
H        5.3349320       -0.3337520       -2.1517120
H        1.1386290       -0.7044630       -3.2345140
H        5.1076810        0.1623150        2.6698690
H        0.6694200        0.1069490        4.7179310
H       -0.8541380       -0.2772270        2.7180140
Cu       -0.4383850       -0.5675230       -0.5335200
N        1.5357390       -0.5100550       -1.2118630
N        0.7016240       -0.3683610        1.3671390
C       -1.1707320       -2.3625180       -0.8472980
C       -2.1847590       -1.9647370       -0.1239940
C       -1.0596000       -3.7241570       -1.1893060
C       -3.2502920       -2.6690500        0.4028850
C       -2.1036870       -4.5560840       -0.7169810
H       -0.2331390       -4.1427930       -1.7820650
C       -3.1685610       -4.0460570        0.0614630
H       -4.0617900       -2.2433090        1.0027610
H       -2.0895140       -5.6275850       -0.9609850
H       -3.9576060       -4.7273720        0.4098070
N       -1.7307970        0.9274770       -0.2717950
C       -1.7942910        2.2814790       -0.3280740
C       -3.6408780        1.4862550        0.6516090
C       -3.0079030        2.6903830        0.2546950
H       -3.3900660        3.7092010        0.3559250
N       -2.8490370        0.4450940        0.3240490
C       -4.9743300        1.2835090        1.3178910
H       -4.9872330        1.6853810        2.3527480
H       -5.7890040        1.7913450        0.7631280
H       -5.2130510        0.2045340        1.3680820
C       -0.6631820        3.0949600       -0.9386420
C        0.6175230        2.9184630       -0.0865700
H        0.8914630        1.8520530       -0.0430880
H        1.4630480        3.4869350       -0.5247350
H        0.4496350        3.2734070        0.9483630
C       -1.0421910        4.5875980       -0.9844330
H       -0.2199790        5.1779350       -1.4345380
H       -1.9565170        4.7429970       -1.5878680
H       -1.2320590        4.9763880        0.0341380
C       -0.3804740        2.5921690       -2.3755830
H       -1.2727310        2.7233660       -3.0166690
H        0.4666340        3.1496650       -2.8244570
H       -0.1284370        1.5162720       -2.3562440
56
TS_NB_4q.log
C       -2.9461290        0.7807940        3.0748740
C       -4.0150970        0.6683620        2.2152030
C       -3.8030490        0.1990730        0.9031480
C       -2.4828390       -0.1309060        0.5402520
C       -1.6656430        0.4233770        2.6166470
C       -4.8605750        0.0476800       -0.0590160
C       -2.2106700       -0.6166760       -0.7963190
C       -3.2699290       -0.7538320       -1.7137800
C       -4.6057740       -0.4085560       -1.3104270
C       -2.9488620       -1.2302550       -3.0014480
H       -3.7371000       -1.3490770       -3.7399630
C       -1.6417660       -1.5379730       -3.3027480
C       -0.6573340       -1.3633910       -2.3117210
H       -5.8713140        0.3084500        0.2412330
H       -3.0729880        1.1375020        4.0904900
H       -5.0195630        0.9351800        2.5323780
H       -0.7968890        0.4947920        3.2652280
H       -5.4084900       -0.5210080       -2.0335110
H       -1.3604330       -1.9070650       -4.2823670
H        0.3859960       -1.5967630       -2.5093090
Cu        0.4448590       -0.4925380        0.5734110
N       -1.4388900       -0.0161440        1.3911970
N       -0.9306150       -0.9166790       -1.1008820
C        1.2723500       -2.1163010        1.3284890
C        2.1265440       -1.7119740        0.4290810
C        1.1943710       -3.4981380        1.5544100
C        3.0161140       -2.4198900       -0.3561600
C        2.0719350       -4.3210550        0.8469270
H        0.4942090       -3.9382760        2.2612870
C        2.9592530       -3.7923200       -0.1061800
H        3.6821490       -1.9728350       -1.0860030
H        2.0710290       -5.3926280        1.0291280
H        3.6168160       -4.4604590       -0.6557760
N        1.6965970        1.0273310        0.2461250
C        1.9247140        2.2475560       -0.2646690
C        3.8307470        1.1133510       -0.2445830
C        3.2784480        2.3556040       -0.5910130
H        3.7983040        3.2132060       -0.9954150
N        2.8668970        0.3432590        0.2692970
C        5.2405650        0.6190120       -0.3531340
H        5.9471120        1.3280010        0.0894370
H        5.3386050       -0.3336380        0.1744170
H        5.5398380        0.4673760       -1.3964160
C        0.8061840        3.2582350       -0.3874080
C       -0.3383420        2.6665390       -1.2231290
H       -0.7414260        1.7736900       -0.7349590
H       -1.1503060        3.3949370       -1.3385150
H        0.0152610        2.3764930       -2.2186320
C        1.3223910        4.5318070       -1.0607130
H        0.5151290        5.2666400       -1.1564750
H        2.1282470        4.9848050       -0.4736530
H        1.7107670        4.3151820       -2.0616250
C        0.2740210        3.5987840        1.0129140
H        1.0691940        4.0202050        1.6363210
H       -0.5443450        4.3268020        0.9510580
H       -0.0983830        2.6943000        1.5055740
